# Supplementary material for: Adiposity in Early, Middle and Later Adult Life and Cardiometabolic Risk Markers in Later Life; Findings from the British Regional Heart Study
Source: PLoS One. 2014 Dec 4;9(12):e114289. doi: 10.1371/journal.pone.0114289 (PMC4256406; doi:10.1371/journal.pone.0114289)
Supplement: File S1 — Supplemental material. Figure S1, Association between weight at 21 years recalled in 1996 and weight measured during military service at age closest to 21 years (and between 20 and 22 years). Table S1, Regression coefficients showing the associations between BMI at 70 years (per 1 kg/m increase) and cardiovascular and diabetes risk factors at mean age 70 years, stratified by quintiles of BMI at 21 years. Statistical appendix S1, Justification for analytic approach. Data S1, Data underlying the findings described in the manuscript. (ZIP) [file pone.0114289.s001.zip › Data S1.xls]

## Sheet: kapetanakis_et_al_plosone_data
id	town	age50	age70	bmi21	bmi50	bmi70	sbp70	dbp70	chol70	ldl70	insulin70	glucose70	hba1c70
1	17	48.7858	68.4572	26.9638	31.6357	35.7133	129.618	87.498	5.9	3.73	21.55	6.49	5.1
2	10	53.7796	73.6153	19.4267	22.6304	23.8805	119.26	72.867	6.3	4.09	6.93	5	6.3
3	2	42.8309	62.872	22.2578	23.9469	27.485	166.083	83.375	6.2	3.87	7.22	5.36	4
4	6	50.7734	70.8364	20.7885	19.6438	22.0953	112.289	74.645	5.3	3.48	9.04	5.28	4.9
5	16	58.5736	78.1711	21.5191	29.2892	33.0413	190.777	100.747	5.4	3.08	30.3	5.09	5
6	10	58.8008	78.6064	20.0223	21.0982	22.8637	157.434	80.455	7.4	4.96	5.51	5.09	6.8
7	12	41.5113	61.306	20.3788	23.9762	24.13	161.324	86.166	7.3	4.92	10.88	5.09	9.2
8	10	46.538	66.3463	19.2551	21.4648	23.2851	133.115	84.753	7	4.51	8.21	6.08	5.6
9	9	44.8569	64.7474	25.5194	31.701	31.4087	156.434	93.762	6.2	3.86	13.04	6.14	5.3
10	9	42.4367	62.3381	19.9776	32.1796	43.4344	162.5	80	4.8	2.37	30.17	5.48	6.2
11	3	46.8282	66.8693	21.801	25.5159	23.8303	181.372	91.589	5.8	4.37	13	9.5	7.2
12	21	55.2471	74.7899	20.4613	23.3959	25.4345	167.887	90.684
13	18	45.9001	65.5578	21.7011	23.8138	26.6136	119.238	71.818	6.8	4.49	7.68	5.83	4.8
14	10	59.0938	78.8994	27.0364	35.4308	31.1481	145.384	71.134	5.3	3.34	13.44	5.64	6.2
15	21	44.1725	63.718	19.9688	28.1279	27.5749	118.408	72.551	5	3.66	11.01	4.94	4.5
16	15	40.8131	60.6598	28.9453	25.8282	29.3504	157.914	93.415	5.1	2.74	6.79	5.35	4.6
17	4	40.3368	60.4025	23.202	27.2215	25.9895	143.662	77.476
18	17	52.7146	72.3778	23.7635	26.0449	26.1515	120.169	74.16	6.8	4.96	6.32	6.07	4.5
19	10	51.1704	71.0007	21.5483	27.7578	26.0841	200.622	101.829	5.6	3.72	8.71	5.32	5.7
20	4	44.8131	64.8789	30.5283	25.1846	27.0641	132.442	71.039	5.7	4.04	12.69	5.73	5.2
21	13	50.8884	70.6612	21.2867	26.1826	27.9479	151.726	84.087	6	4.15	7.66	4.53	5.5
22	2	48.7502	68.794	24.8924	22.7047	22.1175	173.742	90.893	4.9	2.85	10.55	5.38	4.6
23	16	55.896	75.5154	23.0652	23.3666	24.315			4.9	3.09	2.29	4.63	4.8
24	17	46.3436	66.0233	26.6879	30.9005	35.2946	146.132	84.446	8.2	5.24	17.09	7.01	5.2
25	14	56.9856	76.2355	17.783	23.9179	25.1846	218.119	111.974	6.5	3.99	11.26	6.11	4.4
26	10	48.9884	68.8159	19.5522	23.4345	25.1404	142.352	81.136	5.8	4.03	7.05	4.75	5.8
27	13	41.974	61.7495	24.6571	26.0164	27.4321	139.093	77.074	7.2	4.55	6.39	6.12	4.7
28	20	41.4264	60.9336	21.5901	25.2505	32.1763	141.975	79.617	6.5	4.45	12.17	7.28	3.8
29	12	45.6674	65.4648	30.6897	29.2177	29.7794	173.899	101.856	7.4	4.77	9.32	5.26	6
30	3	45.5934	65.629	24.4797	28.2535	28.2101	120.698	71.118	7.2	5.37	10.86	4.88	5.3
31	7	50.2478	70.6721	22.9809	27.2556	27.6698	175.835	94.849	6.1	4.07	5.84	5.67	5.2
32	13	52.5859	72.3587	23.5815	24.0838	25.7788	150.881	82.144	7	4.55	6.95	6.13	5.4
33	13	48.8761	68.6461	23.2767	29.5508	32.8444	171.692	94.097	6.3	4.11	19.91	9.97	6.9
34	12	45.8919	65.7002	22.7042	26.7137	27.4835	110.914	83.851	7.6	5.32	9.95	4.81	4.3
35	17	44.5229	64.2026	21.3731	24.2799	21.6459	128.339	71.133	5.4	2.59	169.7	16	7.9
36	1	45.0404	65.0951	27.5122	34.2162	36.6658	120.05	80.575
37	4	49.8672	69.9329	24.3084	25.0174	26.0712	154.566	85.473	8.2	5.78	10.38	5.41	4.6
38	2	46.6283	66.6831	24.3447	25.7006	24.4847	202.309	97.101	6.6	3.71	10.51	5.85	4.8
39	23	47.2005	66.6831	20.6171	29.1816	28.0275	135.91	74.979
40	4	49.9849	70.0479	21.127	21.8569	23.3692	193.416	107.294	5.7	4.16	4.18	5.21	4.4
41	6	43.5784	63.6441	22.7614	27.4098	29.6185	153.574	85.237	6.8	4.55	12.66	5.05	5.5
42	23	60.167	79.6386	21.2174	27.5646	28.0457	213.057	105.471	5	3.39	8.57	5.74	5.3
43	17	45.2621	64.9336	21.6683	22.1382	22.3673	111.862	77.729	4.7	2.28	7.52	6.04	4
44	17	42.2259	61.117	19.4932	20.8883	27.0716	135.537	82.84	6.5	3.44	27.1	12.3	6.5
45	21	50.2861	69.8316	22.2578	24.1484	24.4908	136.73	74.241	6.2	4.42	4.39	4.84	4.9
46	9	53.4921	73.4018	21.9815	27.2261	31.1939	177.619	93.762	4.8	3.08	12.74	5.31	5.2
47	2	44.3066	64.3696	22.3214	23.0215	26.7065	158.216	94.124	6.5	4.42	4.92	5.02	3.9
48	3	44.0657	64.0849	27.7126	25.0942	26.7493	153.947	74.829	5.3	3.72	5.57	4.83	3.9
49	24	41.2375	60.7064	25.7628	27.8705	28.7858	133.285	79.986	8.4	6.48	4.48	4.9	5.3
50	2	54.8556	74.8939	23.1562	23.8518	20.7234	162.066	86.399
51	1	51.6003	71.6413	21.1346	29.3361	31.8732	148.362	60.362	4.2	2.39	62.2	5.6	6.8
52	12	44.6653	64.4572	27.7617	28.5053	31.4232	145.156	89.594	7.7	5.02	10.52	5.41	5
53	9	58.7981	78.6995	17.9746	24.974	25.8539	156.664	79.575	3.4	2.09	5.17	4.81	5
54	10	51.3593	71.1759	20.8272	28.7687	30.316	179.811	91.472	7.1	4.5	24.25	6.48	6.4
55	5	43.3867	63.4497	20.9823	25.0096	25.6407	130.917	75.287	5	2.91	9.97	5.84	4.6
56	4	45.4456	65.4839	23.1355	24.9343	24.5214	169.426	76.918	4.7	2.98	6.48	4.89	5.2
57	9	42.2423	62.1273	19.0292	22.3234	29.7357	125.758	58.151	4.2	2.28	30.51	6.84	5.5
58	22	56.5147	75.9754	25.3063	30.9138	33.5804	152.362	92.069	6.5	4.04	15.72	5.9	4.8
59	10	43.9562	63.7864	22.0076	26.5155	32.2708	133.451	78.965	5.8	3.97	13.79	5.22	5.5
60	4	47.2635	67.3238	22.9552	26.8173	28.077	134.399	81.308	5.5	3.76	8.14	5.15	4.6
61	5	40.5722	60.6188	20.5398	24.1557	26.3146	177.726	99.219	6	4.14	11.13	5.66	4.6
62	8	55.1896	75.0746	19.9669	23.8521	25.8797	143.887	80.342	6	3.78	14.02	5.55	4.9
63	14	42.9952	62.2478	27.2831	26.3579	26.6948	120.688	85.87	5.1	2.73	4.89	6.39	5
64	3	51.5784	71.5948	20.0712	24.0624	25.6568	142.148	68.716	6	4.21	19.59	5.63	5
65	17	46.0726	65.7303	19.6056	26.0896	24.038	145.631	79.359	6.8	4.46	9.3	10.2	6.4
66	16	43.0609	62.6639	21.4126	23.0539	23.9946	158.501	93.73	6	3.74	5.82	5.1	4.1
67	10	51.54	71.3484	20.1612	23.7611	27.6827	136.507	81.365	5.7	2.82	13.4	6.36	5.6
68	20	49.8344	68.4353	21.1172	23.4738	25.2948	153.355	80.314	6.6	4.65	9.9	6.5	5.6
69	8	45.473	65.3744	22.451	22.5414	23.0653	111.643	72.883	6.2	3.8	6.19	6.45	5.5
70	5	45.5387	65.6044	24.7223	28.7974	32.8493	171.182	85.757	5.1	3.45	18	7.9	5.6
71	8	50.4148	70.2998	20.9049	25.2455	26.8639	112.202	66.699	7.3	4.44	11.66	5.52	5.9
72	1	51.2526	71.3073	24.5814	29.0741	32.4334	126.332	73.738	5.4	3.56	12.16	6.1	4.8
73	17	52.3504	72.0137	20.6493	20.0645	17.2811	95.148	73.151	5.6	3.4		7.68	4.6
74	10	57.5578	77.3717	19.785	21.7469	23.1915	200.506	99.824	6.1	4.24	16.02	5.04	4.9
75	17	52.8569	72.5092	19.4189	21.5844	23.3508	151.828	80.718	7	4.81	10.98	5.91	4.5
76	16	54.4285	74.0424	19.8052	25.9672	27.8949	165.161	73.681					4.6
77	3	46.8638	67.707	21.3442	25.4244	24.4782	151.629	92.368	7.2	5.07	10.89	6.01	4.4
78	12	42.8884	62.6968	23.1633	28.1649	30.8735	124.823	76.592	5.5	3.04	56.8	5.5	6.6
79	17	46.2533	65.9165	18.392	21.1992	23.7931	148.765	83.241	6.6	4.52	5.6	5.79	4.6
80	22	42.0917	61.5743	21.2843	24.0497	28.3525	129.135	80.602	7.5	4.98	4.57	5.03	5
81	7	50.3819	70.7899	21.2356	25.2116	29.5846	157.326	105.712	8	5.47	11.51	6.11	5.2
82	1	56.7584	76.7995	25.614	26.4208	25.9377	154.218	79.969	6.2	4.62	4.19	4.82	5
83	24	46.8966	66.3628	21.0279	21.6253	22.4528	123.113	70.247	6.2	4.08	5.26	4.66	4.9
84	3	39.3101	59.3539	26.3292	26.4786	27.7155	150.302	93.016	6.2	4.26	6.31	5.11	4
85	3	52.0274	72.0493	22.2205	30.7011	31.2185	157.574	99.641	6.6	4.83	5.69	4.79	4.1
86	13	48.9227	68.6954	18.9511	21.939	21.8276	154.108	73	5.3	3.31	4.29	4.85	4.4
87	3	59.0746	79.0993	17.9914	17.7982	16.6998	167.887	87.456	5.2	2.95	1.95	5.27	5
88	7	58.6557	79.0746	21.3933	25.1045	23.6546	134.14	63.325	5.3	3.63	4.66	5.64	4.2
89	23	50.1109	69.577	36.8791	28.3765	28.7988	203.849	104.093	5.6	3.28	8.69	5.5	4.3
90	3	38.4011	58.4175	19.2395	20.4466	24.9195	123.649	75.486	8.4	6.05	9.01	6.18	4.7
91	2	40.1862	60.2218	22.6108	24.8127	27.3591	148.977	76.257	8.1	5.87	10.43	6.73	4.3
92	22	59.0691	78.5325	18.9062	23.7564	20.1629	119.572	67.92	5.8	4	2.67	5.65	4.7
93	20	44.6763	64.1971	22.0384	35.1523	35.2529	171.211	104.366
94	16	48.3231	67.9233	20.8417	24.3198	23.4361	108.807	71.174	5.2	3.36	7.64	5.17	4.7
95	6	42.0808	62.1383	21.7082	27.5621	30.3354	147.458	88.263
96	3	50.4339	70.4805	22.201	25.9675	30.7599	146.434	70.453	6	2.36	14.36	4.67	5.1
97	9	58.4559	78.3463	16.412	20.3427	16.8014	194.157	79.064	3.4	1.97	3.08	4.86	5.3
98	3	49.9767	70.0123	18.3693	26.4425	33.8303	154.029	92.093	6.8	4.54	18.88	5.45	4.6
99	14	59.8166	79.0691	22.0103	26.2335	26.7467	118.448	64.6	6.1	4.16	4.91	5.57	4.3
100	13	41.1444	60.9172	27.2471	27.4464	28.4675	164.519	100.313	5	3.29	7.93	6.34	4.2
101	17	55.3374	75.0116	18.9283	22.0408	23.6644	150.67	73.842	5.3	3.12	12.17	6.69	5
102	16	46.9706	66.5654	20.509	24.4944	26.9083	124.368	80.464	6.1	3.92	8.44	5.48	4.1
103	10	59.4114	79.217	20.3919	18.0755	19.4396	130.588	75.032	6.1	3.84	6.97	5.18	6.1
104	12	43.5346	63.3265	22.8558	28.3243	29.4416	138.511	92.213	6.9	4.7	12.16	5.64	4.9
105	17	43.7207	63.8549	20.0828	24.426	26.168	123.113	73.785	5.2	3.18	8.02	4.71	3.3
106	14	46.5243	65.755	20.5605	24.445	23.7526	128.366	82.306	4	2.8	21.06	7.47	4.1
107	7	40.7584	61.1663	22.9158	23.9318	23.3483	128.955	87.985	6.3	4.26	2.68	5.51	5.1
108	7	50.9322	71.3429	20.5343	21.0079	22.5332			7.8	5.56	4.64	5.38	5.1
109	17	42.8419	62.5024	17.3506	22.7268	27.3131	155.64	86.989	6.9	4.5	16.48	8.59	5.5
110	23	50.2669	69.7303	20.9953	26.1411	28.6646	143.706	83.602	7.4	4.68	7.27	5.8	5.6
111	18	49.5524	67.885	24.2373	27.4515	29.6413	212.556	99.288	5.3	3.24	9.56	5.44	4.3
112	10	50.1574	69.974	21.3245	25.7569	25.5125	164.126	87.699	6.9	4.81	5.95	5.24	5.4
113	21	52.2355	71.7755	13.3456	30.4697	39.0448	128.617	85.786
114	9	43.217	63.1212	25.6555	23.8225	26.2259	132.728	78.639	5.9	3.88	4.07	5.16	5.6
115	1	49.5852	69.6427	19.2417	24.5968	27.3757	122.949	74.227
116	17	44.4052	62.757	23.3756	23.5826	27.3073	123.802	85.608	7.2	5.17	13.8	5.65	5.1
117	1	45.5743	65.6153	28.694	33.5939	33.5532	142.5	76
118	10	44.4107	64.2382	21.6396	22.8833	20.1347	141.439	77.955	5.3	3.31	8.92	5.93	7.8
119	4	43.1704	63.2279	26.0765	29.0925	32.9148	185.074	121.194	7.5	4.98	30.6	4.7	6.1
120	17	43.1403	62.8227	22.1203	30.2917	29.4601	138.389	74.328	6.6	4.17	8	5.02	6.3
121	5	42.0068	62.0726	21.722	23.5974	25.7403	172.23	102.195	7.6	5.21	9.49	5.72	4.5
122	5	41.2895	61.3251	20.1938	26.5997	26.9272	119.386	82.657	7.2	5.01	11.16	5.78	4.3
123	13	44.2847	64.0548	21.6938	25.1903	27.1681	146.735	86.589	6.3	3.97	5.59	6.74	5.2
124	4	47.5893	67.6359	19.1563	24.7952	28.3974	167.927	97.005	5.4	3.55	17.81	8.12	7.8
125	5	51.1321	71.1786	16.7911	22.0842	21.5676	135.95	89.746	4.7	2.55	5.78	5.7	4.4
126	16	50.6721	70.2943	20.6675	25.2831	29.7211	125.647	73.989	9.3	7.15	2.43	4.81	5.8
127	12	46.6831	66.4997	20.992	22.0327	24.4218	143.073	78.104	7.8	4.97	16.87	5.42	5.1
128	10	40.9774	60.8131	20.1979	21.3423	21.5835	164.126	91.11	6.4	3.81	5.56	5.58	5.8
129	22	47.0828	66.5708	20.0346	28.1589	28.9112	143.14	84.019	8.6	6.3	8.9	8.4	5.8
130	17	52.1889	71.8439	18.3924	28.8522	30.2652	166.39	85.016	5.5	2.65	41.6	11.4	6.3
131	12	49.7741	69.566	22.6736	29.6994	32.0017	208.471	88.686	5.4	3.5	10.47	5.5	4.4
132	7	45.0815	65.2019	22.5976	24.5157	26.9442	144.404	85.27	5.5	2.98	8.93	5.58	5.6
133	22	40.9035	60.3915	24.7094	25.5843	29.0241	160.559	89.051	5.7	3.82	4.4	5.3	4.4
134	7	48.6215	69.0486	21.1474	22.7731	25.9866	144.221	90.392	5.3	3.41	8.24	6.37	5.6
135	2	57.0459	77.1006	21.4295	23.7377	26.7144	184.699	91.509	7.8	5.12	8.88	5.96	4.2
136	18	51.6742	71.3347	19.7155	37.6778	39.6297	188.813	94.953	5.2	2.89	8.16	5.79	5.7
137	20	54.4148	73.9357	25.0972	27.6723	24.9082	175.704	88.044	5.8	3.77	13.56	5.54	4.1
138	18	47.5428	67.2252	23.4799	24.0569	25.4741	199.19	96.88	6.4	4.48	6.29	6.48	4.4
139	4	58.3244	78.3874	20.2289	25.4729	24.1517	169.872	101.251	5.9	3.67	8.38	5.31	5.1
140	11	49.5332	70.423	21.7893	33.3002	29.7777	132.763	81.143	5.6	3.51	9.73	6.59	4.2
141	24	47.2936	66.7789	20.9823	27.114	30.8653	118.503	78.839	4.8	3.11	8.24	4.73	5.3
142	10	55.4579	75.2635	20.2457	24.8133	22.4672	153.519	83.435	7.9	5.14	4.71	4.73	4.9
143	2	47.1157	67.1567	22.4155	26.4973	27.735	169.329	91.151	6.3	4.5	8.57	4.99	4.4
144	16	51.0034	70.6064	24.4797	28.7354	28.2989	139.405	74.485	7.2	5.31	9.48	5.84	5.1
145	17	44.4873	64.1396	23.4078	24.9548	30.2978	152.637	94.62	6.1	3.99	10.09	4.63	5.5
146	13	42.7461	62.4969	20.3282	22.6147	23.7974	153.443	95.835	5.3	2.79	3.1	5.2	4.5
147	12	43.6797	63.4935	23.8448	31.6096	37.3007	122.795	71.049	6.5	4.56	12.88	5.25	4.4
148	19	53.2485	73.4456	20.9868	26.5189	23.5794	102.838	52.494	4.7	2.01	75.2	16.6	9.6
149	6	45.1992	65.2402	25.264	28.7858	29.7627	167.422	89.183	5.7	3.66	10.9	5.39	4.7
150	15	57.1034	76.9582	26.65	22.8645	21.6388	166.43	89.966	6.5	4.42	2.65	5.63	4.4
151	8	46.1328	66.0452	19.3833	23.3802	25.9364	167.022	101.059	8	5.42	6.3	5.44	5.5
152	10	41.9493	61.7741	18.6108	19.9691	22.9789	166.244	82.938	7	4.38	5.13	5.16	4.8
153	22	44.9802	64.4627	39.1032	33.8002	39.7133	152.874	84.019	5.5	3.02	14.01	15.26	8.8
154	20	47.7618	67.269	28.3718	22.3819	21.3346	143.756	85.076	6	3.78	3.8	5.42	5.5
155	17	60.3833	80.0465	23.5234	25.4385	25.7518	161.968	68.498	5.7	3.71	5.92	5.61	4.8
156	20	40.1123	59.6386	22.7738	27.4909	33.5445	173.208	99.42	5.7	3.36	16.58	5.94	4.7
157	17	43.5072	63.1622	20.8551	22.5069	29.1556	172	92	6.3	3.98	12.35	6.22	4.2
158	16	58.1109	77.7303	23.9237	26.5615	28.948	123.664	81.7	5.5	3.74	7.85	5.03	4.9
159	21	56.3258	75.8467	15.7599	26.1961	23.116	134.217	84.207	4.6	2.89	7.24	5.53	5.1
160	21	44.4517	63.9945	16.8162	24.0078	25.3621	142.76	85.701	6.4	4.53	5.51	5.56	4.1
161	12	41.0979	60.8925	20.8193	24.7517	27.5845	183.63	95.74	6.8	4.34	7.71	5.1	4.6
162	22	46.0808	65.5524	25.1653	25.8089	25.6931	175.929	103.641	6.3	4.3	9.07	5.82	4.4
163	22	45.232	64.7201	21.7405	21.2777	21.1593	127.61	81.991	5.2	3.27	4.97	5.64	4.8
164	23	46.0287	65.5113	21.6575	21.6672	22.9948	121.568	63.482	4.1	2.35	8.87	5.82	3.7
165	17	55.6988	75.3593	20.195	21.1709	19.6468	166	80.5	6.4	4.13	5.41	6.94	4.9
166	20	49.0541	68.4216	18.1793	19.9091	19.5377	130.619	82.92	4.8	3.07	5.09	5.91	4.7
167	23	44.2546	63.7207	23.7876	26.3492	26.1774	119.095	79.978	5.7	3.51	6.71	6.55	4.4
168	2	45.7139	65.7714	21.9467	28.4664	32.2098	175.643	98.626	7.1	4.72	14.2	5.54	4.9
169	23	41.7659	61.2512	22.4057	35.3099	34.1751	119.01	89.786
170	20	53.6044	73.1088	19.5381	19.4357	24.6121	109.657	76.501	5.7	3.8	5.72	5.61	4.8
171	18	41.6947	61.3552	22.1431	23.7006	24.2332	124.956	82.903	4.9	3.19	6.79	5.63	5.5
172	9	49.9904	69.8946	21.3773	25.0413	24.639	123.144	83.68	6.4	3.63	7.47	5.02	5.6
173	10	47.2142	67.0445	19.7662	26.0004	22.6989	119.5	65	5.8	3.73	26.6	13.4	6
174	10	57.6509	77.4593	21.5526	22.7525	21.6494	181.864	76.485	7.7	4.99	5.17	5.21	6.2
175	6	54.0671	74.1218	22.3303	21.6388	24.7897	160.931	72.366	6.5	4.8	5.28	5.51	3.7
176	23	51.5455	71.0308	21.5168	23.6385	24.0623	140.855	78.478	7.4	4.45	4.77	6.11	5.6
177	24	56.6543	76.1424	23.7462	27.4083	32.94	137.532	83.853	6	3.78	12.33	5.28	4.4
178	3	45.6482	65.6646	23.6096	24.5268	30.1686	114.502	78.326	6.2	4.42	5.79	4.45	4.7
179	15	41.5962	61.4319	21.0897	23.1309	26.2556	148.138	75.966	5.6	3.51	4.98	5.43	4.5
180	10	41.5332	61.347	23.5721	28.8556	31.4586	103.956	83.802	5.9	3.54	21.99	6.03	6.6
181	21	41.2402	60.7639	22.6061	25.2328	27.2608	144.661	91.669	5.7	4.02	8.67	5.6	4.4
182	12	52.1889	71.9781	21.5225	27.1288	30.0357	166.844	84.88	4.2	2.12	4.3	4.98	4.5
183	23	42.6229	62.1054	21.8825	28.56	28.7733	97.535	79.041	6.2	3.92	25.4	6.42	5.1
184	5	49.3662	69.4292	17.5307	22.5894	21.243	194.335	95.23	7.4	5.2	4.81	5.69	4.8
185	16	56.5366	76.1506	18.6659	25.5015	25.5303	183.859	77.466	7.5	5.21	9.2	11	6.1
186	2	46.4066	66.4668	28.2544	29.1578	27.3628	168.599	79.308	5.1	3.28	32.36	5.58	4
187	10	53.7385	73.566	20.3738	23.8946	27.1172	210.486	112.547	6.9	4.4	15.91	5.94	5
188	16	44.961	64.5585	20.8009	26.6531	30.2279	127.838	80.464	6.3	4.29	12.73	5.52	4.7
189	1	47.6742	67.7207	21.4479	24.2701	27.0561	177.648	106.002	5.1	3.36	13.95	5.51	5.1
190	4	57.7659	77.8289	20.1916	20.4918	21.7003	122.5	66.5	3.2	1.65	6.76	5.73	4.9
191	7	50.3491	70.7734	21.3004	24.8682	26.4905	175.335	88.46	6.1	3.93	7.39	6.51	6.2
192	10	41.577	61.3854	20.7335	23.6388	24.3519	111.05	69.25	5.1	3.04	6.68	4.46	5.1
193	17	55.6797	75.3429	21.0862	24.5974	26.7791	130.118	70.711	5.9	4.13	11.53	6.22	4.6
194	5	47.2608	67.3155	19.7619	22.9304	24.4926	89.644	61.825	5.4	3.8	17.24	5.42	4.8
195	21	54.1136	72.271	30.4392	27.6481	28.6298	119.058	85.221	5.3	3.69	8.8	5.36	4.8
196	18	44.4025	64.0548	16.5773	24.4182	27.4241	123.527	84.349	5.8	3.62	8.34	5.64	4.9
197	15	49.5633	69.3936	23.0981	24.5982	25.1397	191.195	100.298	4.8	2.7	16.9	5.7	4.6
198	5	47.9671	68.0274	18.6406	22.6928	26.0436	185.606	101.652	4.9	2.76	17.05	5.72	5.3
199	13	54.089	73.8481	20.9994	26.0996	31.2706	224.008	108.756	6.3	3.77	14.1	9.04	6.4
200	3	59.1376	79.1814	19.1077	23.2813	25.9489	160.716	98.732	7	5.25	6.86	5.37	4.7
201	17	49.1116	68.7639	19.6955	27.0641	28.6666	126.108	72.871	5	3.25	13.24	5.16	5.4
202	1	43.5565	64.668	20.9174	22.6322	24.3753	136.764	76.666	5.7	3.5	8.34	6.38	4.5
203	14	46.4969	65.7303	28.3381	29.7916	31.0979	161.094	86.613	5.1	3.2	13.7	6.26	4.4
204	22	57.8809	77.347	19.2361	22.9749	25.9033	190.971	99.745	5.9	3.43	11.75	5.98	5.2
205	23	42.4175	61.8809	22.8163	24.7368	24.4372	149.795	82.081	5.2	2.64	4.99	5.59	7.7
206	1	57.7194	77.7796	19.1824	27.533	29.1004	111.836	79.598	4.1	2	7.09	5.01	4.9
207	18	53.6537	73.3333	22.8264	24.406	23.9752	118.809	67.182	5.3	3.5	3.4	5.6	5
208	1	44.5941	64.6352	18.2136	22.5155	21.1222	136.448	76.557
209	13	45.1663	64.9391	25.0412	23.614	24.6964	141.715	82.436	6	3.72	6	5.54	4.5
210	10	57.6838	77.4949	22.9849	29.889	28.7668			4.9	2.64	8.73	4.95	5.8
211	20	53.7221	73.2293	21.9628	25.1061	22.9124	154.987	75.991	5.4	3.58	7.11	5.52	4.1
212	23	46.1848	65.6564	19.3532	23.76	27.1346	128.437	79.426	5.6	3.55	7.44	5.34	4.4
213	17	58.6311	78.3053	21.9681	24.9912	25.6037	192.168	98.88	5.5	3.45	6.06	5.76	4.4
214	14	52.564	71.8166	23.4118	27.7462	31.0549	138.011	75.768
215	4	48.2984	68.345	19.017	22.0934	21.1152	159.522	84.474	6.4	4.27	3.5	5.27	4.9
216	21	49.5524	69.076	20.9354	23.2707	22.9155	104.585	65.684	5.3	3.56	3.32	5.75	4.7
217	21	58.0999	77.6208	18.8005	28.4082	28.0136	150.496	83.335	6.6	4.02	30.2	7.3	6.7
218	21	47.8741	67.4196	20.9719	27.4004	28.1873	150.801	89.189	6.2	4.74	15.76	5.65	4.3
219	7	57.8371	78.2478	24.5742	27.1949	25.9072	125.571	73.539	4.4	3	8.28	5.39	4.2
220	10	58.8857	78.6968	20.9335	29.6905	31.6352	196.676	92.572
221	3	43.5017	63.5236	23.465	23.9133	26.7712	134.282	92.093	7.7	5.46	8.03	4.91	4.4
222	23	41.8234	61.295	21.2436	24.2148	25.0839	147.778	85.976	5.1	3.13	6.75	5.82	6.4
223	5	53.1389	73.1992	21.0309	25.2297	26.3452	138.466	85.258	5.6	3.37	19.7	5.63	5.2
224	22	42.4805	61.9521	20.4917	26.5844	24.6291	149.8	87.541	6.9	5.05	4.82	5.88	5.1
225	21	50.2615	69.7851	21.7573	24.3456	25.1197	147.578	73.041	5	2.8	4.48	5.85	4.5
226	12	48.4271	68.2355	20.5349	22.9693	24.2885	164.365	91.709	7.4	5.18	8.84	5.4	5.4
227	5	40.5969	60.6434	16.9706	22.0188	23.5557	152.559	92.238
228	5	39.3046	59.3429	22.1253	24.2661	25.9556	156.287	82.143	4.7	2.68	8.4	5.84	3.8
229	22	58.0972	77.5633	19.3998	25.4685	25.3562	206.146	90.337	6	3.89	7.41	5.78	4.5
230	17	58.4723	78.1492	20.505	19.0222	20.2791	159.512	87.445	4.5	2.45	9.17	7	5.1
231	14	42.6256	61.8617	22.1758	24.188	26.5532	135.537	77.283	7	4.75	6.27	5.88	4.6
232	22	57.7029	77.1691	29.353	29.1689	28.7841	142.627	74.46	5.9	3.65	8.18	6.31	4.2
233	9	51.2334	71.1211	21.4359	25.6591	29.5619	141.616	86.798	5.5	3.89	8.57	4.98	5.2
234	16	49.9165	69.5222	21.1172	24.0064	22.6136	136.984	84.206	6.1	3.62	6.67	4.62	4.4
235	9	57.4073	77.3142	22.0363	29.1814	28.5714	171.062	81.663	4.6	2.71	10.1	6.27	5
236	17	50.8172	70.4887	23.297	22.8075	20.7008	151.637	91.568	5.7	3.94	3.13	4.88	4.2
237	4	52.5695	72.6078	20.3734	28.9453	34.0223	177.861	88.472	6.4	4.55	35.21	5.82	5.4
238	11	45.6509	66.5325	19.1974	25.4716	29.8079	131.626	84.25	5	3.22	9.84	5.34	4.7
239	4	49.7906	69.8535	20.4805	18.4432	20.2954	188.418	85.247	7.2	4.84	2.09	5.66	4.4
240	4	42.8912	62.6283	19.6725	23.1067	23.9591	167.744	109.528	5.4	3.38	5.78	4.63	4.2
241	17	41.2512	59.896	21.6113	25.4751	30.9213	152.933	93.576	5.3	2.32	12.27	6.16	5.6
242	3	42.4367	63.3621	19.3589	20.7963	25.0232	122.547	71.496	4.1	1.88	6.51	5.48
243	7	42.0917	62.5106	23.7905	22.0483	24.7581	130.753	87.477	7.8	5.45	7.23	6.12	5
244	3	44.2847	64.3012	23.4799	31.4724	32.6857	145.928	81.021	6	4.15	3.92	4.84	4.7
245	6	40.1862	60.2327	22.4868	27.9814	31.5312	131.743	80.666	5.1	2.14	14.95	5.63	5.3
246	11	47.6824	68.5613	21.6219	27.4608	26.5844	111.326	85.719	7.5	4.95	10.18	5.55	4.9
247	6	44.6571	64.7173	22.8823	24.0403	24.8246	104.131	65.966	8.2	5.88	4.72	5.31	4
248	10	49.5962	69.4319	23.0527	23.6541	25.3383	162.329	101.811	5.3	3.31	9.77	5.43	6.4
249	10	41.7988	61.6318	22.1509	24.4709	27.4398	129.046	75.985	6.7	4.66	10.3	5.78	4.8
250	10	44.6845	64.5147	20.9205	25.1803	24.2962	141.839	87.854	8.6	6.66	4.73	5.05	5
251	22	46.9979	66.4887	18.0989	23.4867	22.1975	183	89	5.6	3.77	13.53	5.79	4
252	2	41.8125	61.87	18.9151	21.4046	25.4078	181.681	92.017	4.8	3.17	9.77	5.7	5.1
253	8	49.9493	69.8508	18.3107	27.2531	45.8745	160.996	75.878
254	22	59.7919	79.2772	25.52	29.9441	33.7689	191.469	92.188	5.9	3.94	13.01	6.73	5.4
255	22	51.7947	71.2772	21.0129	27.2664	26.617	173.951	101.138	6.8	4.83	9.69	5.5	5.2
256	4	52.1259	72.167	21.7608	24.5237	26.6223	145.041	81.308	4.7	2.52	10.38	5.2	5
257	18	55.1047	74.7844	26.9822	26.3246	27.8953	153.549	74.228	4.3	2.06	11.1	6	4.6
258	14	44.4654	63.7043	23.4884	28.5728	29.5466	151.176	95.226	4.4	1.61	15.81	6.67	4.9
259	13	42.2888	62.0397	22.7987	26.335	27.4095	159.594	83.159	5.8		13.06	6.17	5
260	22	47.3292	66.8008	20.5075	26.9854	26.3796	152.874	85.026	4.1	2.21	20.14	6.61	4.6
261	4	43.9863	64.052	23.4154	26.9972	27.6276	163.929	96.025	5.4	3.26	6.64	5.74	5
262	22	48.4956	67.9808	20.6433	25.1804	25.0033	160.293	89.355	7.5	4.95	8.55	6.91	5.4
263	5	43.5291	63.5647	22.1509	20.5896	25.444	133.937	80.272	7.1	5.02	5.94	6.37	4.8
264	22	53.1061	72.5695	19.9797	26.7182	29.3066	170.525	90.173	7.4	5.32	18.92	5.64	4.8
265	8	42.3107	62.2012	23.5648	24.6415	26.9685	161.924	73.372	5.6	3.57	1.55	4.92	4.7
266	20	45.0103	64.512	24.0898	32.1067	31.5755	162.051	91.698	8.4	5.51	21.3	10.2	8
267	7	56.3203	76.7447	20.6742	23.9336	24.6353	144.72	82.02	4	2.38	13.27	5.25	4.6
268	16	50.3491	69.9713	26.6859	33.0783	34.2204	135.275	69.469	5.7	3.42	13.1	5.57	4.9
269	4	45.2868	65.3306	23.8469	28.9015	28.534	147.627	87.973	6	4.11	8.6	7.2	5.4
270	2	47.9562	67.9973	23.8455	23.5721	28.3433	154.35	74.803	7.2	4.25	70.3	8.6	6.6
271	6	54.3463	74.3901	21.4987	22.5887	23.8029	173.173	95.011	6.5	4.04	7.6	6.45	4.8
272	21	55.6851	75.2088	20.2686	22.5666	21.1992	158.275	84.316	5.2	3.41	10.06	6.43	4.6
273	2	54.8172	74.8611	18.9699	25.203	29.0305	141.43	87.95	5.3	3.14	34.35	5.83	4.7
274	22	60.2053	79.6906	20.3315	24.9538	23.2716	161.584	89.051	5.8	4.08	49.55	5.52	4.9
275	14	48.9692	68.219	22.5031	28.9684	31.2844	150.88	75.768	7	4.35	29.4	16.1	8.7
276	5	42.0178	62.0616	25.5505	29.3262	31.0161	144.003	84.76
277	24	47.729	67.1951	22.1758	22.3918	21.1867	162.758	73.833	6.8	4.76	6.55	4.85	5
278	3	42.6968	62.7214	20.9932	23.8691	25.185	159.093	89.576	5.2	3.27	6.46	5.2	4.1
279	18	43.3292	62.987	22.4571	23.9514	26.2634	160.841	83.858	6	4.04	10.42	6.48	4.6
280	20	52.9884	72.5065	20.3747	29.7871	36.609	148.366	76.501					4.3
281	7	49.4401	69.577	22.1509	28.9484	30.3001	139.786	69.25	6.9	4.12	13.24	5.22	6
282	14	43.7864	63.0281	18.9511	23.9627	25.1712	123.163	63.14	5	3.22	7.2	5.7	4.5
283	15	52.46	72.293	23.0534	25.2831	24.2272	143.721	81.123	5.5	3.56	42.24	6.38	4.4
284	18	41.9247	61.6016	22.262	27.401	25.7452	161.737	95.548	6.3	3.64	7.1	6.7	5.4
285	22	47.2197	66.7023	21.9693	22.2043	28.5142	190.275	94.585	5.6	3.73	14.72	5.77	5.1
286	24	46.0671	65.5496	15.2257	17.5421	18.2056	155.891	92.989	6.1	3.72	3.24	6.93	5
287	15	53.9083	73.7467	23.3685	25.237	31.1798	137.848	82.598	6.2	4.34	18.17	5.75	5
288	22	53.1745	72.6653	22.7131	27.0226	29.5434	179.003	92.692	6.4	3.78	3.45	6.99	7.4
289	23	43.2772	62.7652	23.6259	24.0339	26.7114	147.778	93.974	8.2	6.21	6.19	5.14	4.1
290	24	58.0397	77.5305	22.2435	26.4372	26.6719	199.936	91.978	6	4.35	3.85	5.84	4.9
291	14	40.6489	59.8823	26.6625	28.6617	29.9343	113.243	81.633	10.9	2.87	17.57	5.11	5.5
292	7	43.0746	63.499	21.0801	23.6581	26.9478	132.404	89.973	7.2	5.06	10.28	5.49	4.1
293	17	53.6838	73.3443	23.2329	23.4356	26.0963	137.124	74.272	6.1	4.95	12.31		4.9
294	20	42.8036	62.3244	22.9767	24.7102	22.7998	169.576	85.254	6.8	4.36	4.21	6.02	5.4
295	8	54.3655	73.9138	24.3004	27.6392	28.6368	169.872	101.762	7.1	4.41	28.48	6.17	4.9
296	5	48.1068	68.794	21.4266	24.6966	28.0742	171.894	106.991	7.8	5.4	6.87	5.28	5
297	22	49.3963	68.8816	27.2017	24.266	22.649	129.634	74.557	8	5.55	2.84	5.99	4.7
298	10	50.7789	70.5873	23.8477	25.0505	25.6382	159.881	92.375	5.9	3.83	5.12	4.54	6.2
299	3	56.6105	76.6352	26.2628	32.2946	31.1207	154.029	83.034	5.2	3.42	2.97	5.21	4.8
300	6	54.6557	74.7187	23.5074	24.555	27.2604	191.703	113.734	4.7	2.88	6.42	5.4	5.3
301	19	53.4155	73.6126	20.9545	22.0239	22.1631	107.538	79.252	5.7	3.83	5.73	5.41	5.7
302	6	48.5804	68.6242	22.0515	23.3576	26.3048	145.618	83.672	4.7	2.99	4.35	4.72	4.2
303	1	41.3142	61.3744	18.0725	23.2487	22.4318	110.115	74.843	5.6	3.33	12.59	5.06	5.2
304	8	57.525	77.4155	21.8476	21.6349	23.6161	170.543	91.458	6.3	4.28	7.15	6.78	5.7
305	10	40.7474	60.564	22.0384	25.9597	26.1881	146.97	74.934	5.3	2.88	8.03	5.23	6.5
306	15	55.0034	74.8419	21.5152	20.2643	20.8903	120.229	71.29	6.5	4.31	7.69	4.81	4.6
307	1	42.9158	63.2444	23.3079	24.3808	26.4814	146.561	90.512	5.1	3.16	10.81	5.56	5.2
308	23	43.2197	62.6858	21.9657	26.9172	27.9346	159.435	84.108
309	15	45.0048	64.8569	18.0857	24.5552	27.4033	167.412	90.954	6.2	4.19	10.11	5.8	4.9
310	13	41.6482	61.4237	24.3131	29.2576	36.2053	124.273	69.572	5.5	3.75	36.4	8.2	6.9
311	19	47.0637	67.2389	19.6539	23.9248	24.3807	124.7	83.284	7.4	5.42	5.71	5.53	4.4
312	2	40.2929	60.3313	21.4362	23.9599	27.7634	133.637	87.397	6.5	4.01	12.28	6.52	4.5
313	7	46.809	66.9459	19.2807	20.8899	22.0392	163.308	87.905	5.3	3.15	6.08	5.48	6.5
314	4	48.9938	69.0322	18.346	25.8308	24.5422	151.122	92.558	5.8	3.91	6.2	5.4	5.7
315	23	50.0698	69.5332	21.725	21.1057	23.4092	151.735	70.481	7.6	4.96		6.56	5.2
316	2	47.4689	67.5264	23.6879	24.3916	23.9948	157.733	98.582	5.6	3.58	4.72	5.04	4.9
317	12	48.0219	67.8138	22.5813	30.2567	29.5394	95.719	72.825	6.4	4.48	31.88	6.79	4.8
318	7	52.3121	72.731	23.5658	23.8449	25.2723	162.367	69.964	7	4.32	12.02	5.68	5.8
319	20	45.5825	65.1116	23.128	24.0604	28.7201	144.458	80.121	5.8	4.05	12.32	5.3	4.4
320	14	44.1259	63.3593	20.5214	23.9752	32.3264	139.845	85.226	6.8	4.47	20.42	5.07	4.6
321	17	54.6146	74.2752	20.0928	21.7027	21.0551	139.063	82.736	4.4	2.9	5.18	5.56	4
322	20	46.3491	65.8535	20.4019	27.6607	29.49	168.295	96.245	6.2	4	7.57	6.08	5.4
323	17	54.5435	74.1328	19.2159	25.0021	23.9889	148.126	70.307	4.9	2.85	13.44	5.18	4.9
324	12	50.7953	70.6064	20.521	23.2419	24.4105	135.1	88.481	4.9	3.13	8.11	4.81	4.1
325	24	51.4661	70.9295	21.5902	21.9298	25.0364	132.331	77.323	5.1	3.34	19.42	5.14	5.1
326	17	51.5592	71.2225	25.318	28.1207	30.3469	170.653	90.55	5.6	3.63	11.25	5.46	4.3
327	5	43.165	63.2115	24.2192	23.7911	22.185	125.452	99.085	5.1	3.32	1.85	4.83	4.4
328	23	48.1478	67.6304	19.1048	20.5486	28.0243	131.413	83.373	4.6	2.66	10.92	5.69	4.2
329	15	45.3443	65.2019	24.0265	24.4023	25.5896	109.461	78.665	6.5	4.54	12.76	4.8	4.2
330	2	41.5797	61.6372	21.2098	26.5501	26.7881	145.313	95.887	6	3.47	7.47	4.66	4.1
331	9	43.6851	63.5948	17.232	26.3463	23.2693	124.992	77.585	7.4	4.97	11.55	6.68	5.2
332	8	49.7988	69.7057	18.345	24.1741	27.8928	102.67	73.382	6.6	4.72	11.95	5.63	5.2
333	6	46.2806	66.3217	19.6975	21.591	22.8086	133.229	79.163	5.2	3.22	9.97	5.65	5.3
334	17	59.5428	79.217	20.3908	23.6127	20.4986	139.126	95.129	4.2	2.21	7.63	6.39	5.5
335	9	49.7659	69.6756	18.5569	28.6844	27.2899	154.131	87.736	6.8	3.27	12.07	15.33	9.7
336	10	46.2806	66.4148	16.974	19.7361	20.4327	155.5	95.5	6.7	3.8	3.98	5.29	4.4
337	4	55.2635	75.3073	21.6649	27.1221	29.4697	94.957	77.898	3.3	1.99	6.17	4.53	5.5
338	20	45.963	65.473	30.1015	31.6049	36.1851	150.914	82.136	5.4	2.85	12.18	6.53	4.1
339	9	52.1999	72.0931	21.2867	24.876	24.7561	149.373	78.639	6.2	4.68	40.9	11.3	6.3
340	23	46.9158	66.3792	25.1882	29.4437	37.3729	126	79.5	5.9	3.55	26.2	5.96	2.6
341	24	58.0561	77.5195	18.2992	23.2959	23.6279	154.88	68.88	6.2	4	3.46	5.01	5
342	5	54.0287	74.0726	22.0819	29.102	33.0283	132.93	92.737	6.5	4.28	16.05	5.72	4.8
343	6	45.7057	65.7659	23.8875	22.6995	24.1312	100.523	75.155	4.3	2.68	3.04	4.83	4.5
344	24	52.4901	71.9754	24.1385	28.9634	29.8265	155.379	91.473	5.8	4.03	9.33	5.03	4.4
345	21	51.3429	70.8611	21.6873	23.4266	25.6629	195.526	109.618	8	5.86	14.17	5.77	4.7
346	7	46.475	66.8802	15.8086	18.6505	20.5569	121.035	79.667	7.5	4.9	5.52	5.63	5.2
347	24	57.6674	77.1389	24.0079	25.2865	25.0634	144.623	76.312	4.6	2.41	3.34	4.86	4.3
348	2	48.0575	68.0931	22.6848	24.981	24.7944	154.5	103	5.3	3.38	9.21	5.58	5.1
349	12	40.909	60.7173	25.6383	26.1902	34.1522	131.92	80.623	6.7	4.68	10.32	5.14	4.3
350	7	56.1889	76.5969	20.971	23.5791	26.261	185.049	92.434	7.6	5.21	6.73	5.89	5.1
351	9	47.4305	67.3429	22.1737	24.8408	25.7784	169.5	104.5	5.5	3.64	12.72	5.17	5.1
352	23	53.0623	72.5476	21.9394	22.9353	27.8287	164.654	78.44
353	1	48.7775	68.8186	20.8252	27.0272	27.5677	176.522	88.684
354	16	47.0308	66.653	20.9871	28.9016	26.9616	123.191	66.54	6.4	4.37	2.3	5.9	5.3
355	2	58.4723	78.5325	19.1502	24.89	26.3905	180.85	101.88	4.7	2.45	5.62	5.04	4.3
356	7	43.384	63.8111	18.6529	22.3353	24.3256	156.822	105.712	4.8	2.6	6.25	6.3	4
357	18	44.6434	64.3203	21.4645	20.2401	18.6901	148.058	92.192	5.6	2.9	7.44	5.72	4.8
358	16	53.9959	73.5962	25.2251	27.735	32.5542	146.182	83.963	5	2.92	19.94	13.4	7.6
359	10	43.0719	62.883	21.6092	25.6863	27.8894	159.799	88.371	5.3	3.22	15.49	4.61	6.3
360	10	53.5222	73.3333	21.9888	27.217	27.8424	130.514	92.375	7	4.43	14.02	5.08	5.6
361	18	46.4887	66.1629	23.6694	26.8421	26.4699	138.471	69.795	5.5	2.8	5.39	5.34	4.7
362	21	49.6509	69.1964	22.4847	27.8393	31.2301	190.849	96.081	6.3	4.23	8.17	6.53	4.9
363	16	54.9158	74.5352	22.2171	26.3878	30.4234	171.961	86.961	6.6	4.17	8.32	5.14	4.3
364	5	51.7536	71.8193	21.6098	25.3914	22.9066	141.435	75.902	5.8	3.49	6.17	5.57	3.9
365	21	47.4743	67.0226	23.4109	26.8459	27.1946	121.654	76.234	5.4	3.15	14.44	6.41	4.4
366	12	53.9439	73.7331	23.2423	22.7766	25.7214	159.803	82.639	5	3.02	5.58	4.94	4
367	1	55.9233	75.9699	20.4373	25.9719	26.0633	178.518	104.503
368	2	55.8138	75.8768	22.2205	24.5723	26.6293	173.742	85.4	5.3	3.36	6.43	5.5	4.2
369	2	53.6756	73.7221	22.538	22.7252	26.5815	136.683	86.898	5.8	3.47	12.75	7.29	4.4
370	16	60.2053	79.8303	21.2147	26.1771	27.698	166.012	77.965	7.5	5.27	6.25	6.35	5.2
371	16	54.8036	74.4066	20.8259	22.416	22.4486	150.643	82.463	5.6	3.56	9.94	6.07	4.4
372	24	41.6044	61.0732	24.8156	26.5416	26.3313	113.382	88.946	6.5	4.43	2.03	5.42	5.2
373	5	48.1889	68.23	20.257	23.5568	25.2195	156.793	92.411	6.5	4.38	4.46	5.57	4
374	22	42.0753	61.5661	24.1594	27.785	30.9842	174.515	109.82	8	5.29	14.01	5.59	4.6
375	13	42.4832	62.2368	23.4353	28.686	25.993	139.247	86.589	4.5	2.59	7.06	6.99	5.7
376	13	46.6311	66.3901	21.2151	33.4332	24.0036	130.893	82.144	5.2	3.45	4.91	5.69	4.4
377	3	53.8973	73.9411	22.2576	23.5531	26.4453	148.46	81.525	7.2	4.96	8.53	5.55	3.1
378	7	58.1821	78.6092	22.6656	24.7132	26.0898	161.47	94.447	6.2	4.35	9.55	6.19	5.1
379	7	47.1677	67.5756	19.6623	24.0222	26.6081	119.102	76.552	5.7	1.51	5.71	4.79	3.7
380	10	45.5414	64.7748	23.1103	24.6489	26.1064	163.65	101.151	6.2	4.15	5	5.3	4.5
381	15	47.4908	67.3292	22.4248	26.3021	26.8868	166.43	81.068	4.4	2.62	4.74	4.02	4.5
382	10	47.7262	67.5537	18.5612	24.4565	25.1596	116.285	65.774	6.1	3.88	14.73	5.96	5.4
383	18	41.7467	61.4264	22.1876	26.8264	28.835	153.384	88.546	5.5	3.54	4.83	6.46	4.5
384	16	52.6489	72.2683	22.9786	26.6098	27.3838	133.292	95.458	6.8	4.67	4.97	5.11	4
385	10	49.0185	68.8268	24.3482	26.4127	28.8014	159.687	87.699	5.4	3.37	13.26	5.47	5.1
386	7	53.7796	73.2238	22.7799	24.1807	25.7265	171.745	90.16	5.9	4.06	3.15	5.06	4.8
387	19	58.6393	78.8309	20.9761	26.6374	28.5423	140.19	83.265	3.9	2.21	10.96	5.81	4.4
388	5	42.9322	62.9733	18.8498	22.4972	23.6895	118.837	78.777	5.7	4.01	4.48	6.44	5.5
389	12	47.8522	67.6413	22.2787	30.6513	35.1715	135.462	70.909	7.2	4.11	10.63	15.19	9.6
390	21	57.0951	76.6352	18.9078	19.8702	18.8082	154.871	79.904	5	3.19	4.35	6.41	5.3
391	21	54.6338	74.1739	21.4627	22.2274	25.2512	134.778	81.592	6.3	4.06	4.1	6.05	4.7
392	9	53.744	73.6318	20.6564	21.0758	23.3552	143.572	82.919	6.1	4.34	5.69	5.03	5
393	17	44.2793	63.9562	19.4791	24.6869	26.0477	148.134	91.059	7.1	4.64	3.1	7	5.7
394	20	59.3511	78.8775	23.4315	24.7188	26.9007	163.055	81.784	7	4.87	12.85	6.19	5
395	6	54.1547	74.1958	21.3304	23.405	23.2034	143.89	69.602	5.1	3.21	14.56	5.31	4.9
396	4	39.5619	59.603	19.5625	21.2524	24.5544	118.385	88.472	5.3	2.84	8.04	5.57	4.8
397	1	44.5886	64.6516	19.6653	25.776	26.2086	132.927	76.381	4.9	2.74	17.4	6.4	5.3
398	20	53.4702	72.9938	19.8278	23.8956	30.295	133.533	80.624	4.8	2.92	9.58	5.31	4.7
399	7	58.0808	78.4887	22.7361	27.715	29.136	145.212	69.593	5.5	3.73	10.7	5.64	4.8
400	3	45.4976	65.5414	24.6579	26.1881	27.8705	150.251	102.833	5.3	3.75	7.13	4.91	4.7
401	9	55.2799	75.1841	21.3461	31.5488	32.9045	148.868	77.127	5	2.94	8.5	6.8	5.7
402	16	59.1704	78.3874	16.6773	27.1115	27.9556	132.962	87.905	5.7	3.18	12.1	5.69	5.5
403	9	43.4634	63.3648	16.7903	20.3402	20.6917	146.851	83.176	6.8	5.07	6.48	5.16	5.4
404	10	52.334	72.1643	21.6771	24.2807	23.1086	163.632	80.878	6.7	4.67	10.01	4.97	5.5
405	5	40.9144	60.9719	18.7406	24.0891	25.3183	101.106	70.342	7	5.54	9.43	5.57	4.4
406	16	49.4292	69.0294	20.9366	24.2392	27.1738	143.827	77.465	6.5	4.27	22.94	5.96	3.7
407	3	41.7796	61.796	20.8717	23.3435	24.0878	147.177	87.3	5.1	3.15	2.37	5.04	4.3
408	15	44.5558	64.3888	23.7294	29.8917	29.1686	132.035	80.079	5.8	3.86	4.92	4.98	4.2
409	24	50.1191	69.5989	20.7832	22.9042	27.2272	147.696	88.946	8.7	6.58	13.9	5.48	4.2
410	2	40.5202	60.5558	20.6597	22.9105	24.4536	158.005	81.904	5.9	4	6.19	5.23	3.9
411	7	55.1923	75.5975	21.1596	23.4761	22.924	191.521	102.401	5.3	3.18	5.1	5.39	5.5
412	18	54.2149	73.8946	21.0167	26.0933	25.4736	144.467	73.652	5.6	3.56	4.37	5.55	4.8
413	13	50.7981	70.5736	21.5751	26.4631	28.4117	154.721	81.584	5.5	3.5	11.03	5.43	3.8
414	20	40.9473	60.4463	26.9579	25.5992	29.8506	121.881	78.541	6.1	3.89	8.45	5.67	4.5
415	24	54.6721	74.1437	20.0915	21.6355	24.8159	148.208	84.903
416	24	58.4339	77.9001	21.0075	25.3226	26.197	112.869	74.29	5	2.64	7.33	5.12	4.3
417	18	48.3942	68.0575	23.6805	29.1705	34.0725	201.5	113	6.4	3.88	16.45	6.67	5.5
418	24	52.1643	71.6523	32.924	29.3542	27.9906	157.427	75.806	5	3.51	14.55	5.73	4.5
419	2	39.1677	59.2115	21.4001	25.646	27.1113	172.624	90.492	4.2	2.32	7.18	5.39	5.2
420	10	41.9357	61.7659	20.8859	23.9581	25.6401	150.316	87.699	4.1	1.52	20.5	7.8	6.8
421	1	51.77	71.8166	20.3255	24.146	23.1161	188.689	88.684	5.1	2.53	51.5	12.9	7
422	17	58.1027	77.7577	19.9122	22.2583	23.2015	199.794	107.363	6.3	4.43	5.95	6.06	4.3
423	16	43.3566	62.9733	23.7242	24.9703	27.5796	147.758	82.927	5.7	3.89	7.91	5.49	4
424	2	38.8802	58.924	22.4799	25.9881	28.6805	165.947	86.197	8.1	5.63	9.48	5.77	4.1
425	13	59.7153	79.488	19.1077	25.5078	24.0588	172.69	84.087	7.7	5.56	7.62	5.98	4.7
426	6	49.9685	70.0151	18.6075	31.343	31.788	100.028	66.637	5.8	3.36	27.56	5.93	5.2
427	4	48.961	69.0075	24.4734	28.842	28.4709	156.189	82.842	4	2.23	37.8	14.8	7
428	24	50.8747	70.36	22.3124	30.4259	30.2136	129.258	81.871
429	24	59.0801	78.5435	22.9929	26.6332	25.6144	157.939	110.172	6.2	4.39	12.43	5.68	5.2
430	19	42.3929	62.5708	22.4895	22.8259	24.2081	159.782	93.379	4.8	2.99	2.39	5.22	4.9
431	5	42.026	62.089	21.4269	29.3066	31.718	142.996	80.771	5.2	2.8	17.64	5.38	5.1
432	14	53.577	72.8131	27.1319	30.3721	32.1911	140.868	74.445	7.8	5.85	8.47	6.69	5
433	1	57.9411	78.3244	19.6572	20.0188	19.8158	149.036	77.281	3.5	2.13	3.82	5.31	5.1
434	24	54.1602	73.6235	20.1483	21.2582	19.9827	132.231	80.859	4.9	2.82	6.61	5.15	4.5
435	10	42.2313	62.0452	22.2763	26.0694	27.5349	113.82	67.236	6.8	4.07	6.26	5.3	5.9
436	23	45.8261	65.3114	20.8641	25.7772	27.8954	175.671	84.108	4.8	2.93	5.64	4.76	4.8
437	20	50.7379	70.2396	21.6526	33.9506	39.98	167.302	106.827	5.7	3.69	14.76	6.3	4.9
438	9	45.859	65.7632	19.2251	26.1617	27.7782	126.17	74.606	7.3	5.05	10.01	6.44	5.1
439	3	45.7604	65.8042	22.4982	27.4938	27.4717	126.348	77.946	4.4	2.9	8.46	4.72	4.9
440	22	56.9884	76.4517	22.8279	22.7265	21.9993	213.91	115.865	6	3.89	3.05	5.75	4.9
441	9	47.8795	67.7864	19.6142	23.5863	23.4301	178.628	86.2			16.6	22.6	10.4
442	3	50.4805	70.4997	21.6013	27.2016	26.6831	156.924	73.521
443	23	41.3634	60.835	26.1406	29.8364	32.284	127.008	85.476	5.5	3.1	6.1	6.12	4
444	3	47.1239	67.1458	23.0748	21.9046	23.4094	161.758	86.261	6.3	4.73	4.3	5.44	5.3
445	4	42.1437	62.2122	21.9964	24.8891	30.2347	132.372	88.467	4.7	2.83	15.33	5.46	4.9
446	18	56.0903	75.77	24.1284	31.4333	33.3004	165.684	103.013	5.3	2.97	19.4	6.16	4.6
447	22	45.7002	65.1718	27.4734	23.8849	26.0238	141.103	92.692	5.3	3.45	7.13	5.72	5
448	9	42.2177	61.7057	20.0119	21.3503	21.9599	133.385	81.308	5.8	3.44	6.98	5.83	4.8
449	16	54.935	74.5517	26.8065	26.4387	25.7037			6.9	4.92	3.83	4.69	4.7
450	23	48.731	68.2136	23.4581	26.2985	33.002	173.641	85.628	4.9	3.26	11.66	5.67	4.6
451	15	53.8097	73.6564	22.3469	23.1336	26.9115	125.612	69.815	5	3.09	5.56	5.15	4.7
452	10	46.9487	66.757	21.9118	27.2719	28.86	135.681	72.867	5.8	3.7	21.57	5.24	5.8
453	10	54.3655	73.9493	28.7275	33.5622	38.4935	141.755	96.183	5.8	3.15	11.31	2.75	4.9
454	13	56.3641	76.1123	21.7431	27.3108	27.9595	178.68	84.587	8	5.63	4.22	5.51	4.5
455	15	48.8378	68.6845	18.7208	22.0006	24.5175	168.192	97.348	8	5.59	8.67	5.41	4.2
456	10	58.7433	78.5599	23.9956	27.741	32.614	145.384	74.544	5.7	3.66	8.37	5.42	6
457	3	44.5722	64.616	30.9363	24.8127	21.3394	119.058	81.064	3.7	2.08	7.4	8.1	5.6
458	24	46.204	65.6865	18.3433	17.8147	23.4626	142.174	88.505	6.5	4.67	6.99	4.96	5.8
459	24	50.5188	70.0014	28.0842	30.0105	33.3534	170.231	99.559	6.5	4.6	9.33	11.8	8.3
460	13	43.9151	63.2498	20.7115	23.5014	25.1331	141.755	89.005	6.6	4.69	6.79	5.43	4.1
461	18	52.8077	72.4901	21.8033	27.2772	27.8515	228.349	90.572	7.5	5.28	12.78	5.57	4.7
462	9	44.3669	65.2101	22.9191	23.9443	23.3587	175.929	91.566	8	5.69	5.13	6.29	4.9
463	23	57.9384	77.4292	21.1295	26.1088	25.5503	146.789	81.977	7.2	5.32	8.16	6.62	4.8
464	2	40.8131	60.8542	23.651	25.1922	31.5165	137.405	86.425	7	4.89	6.44	5.44	4.1
465	18	59.9781	79.6578	24.797	28.9323	26.6428	179.007	100.027	6.1	4.04	10.74	5.91	4.1
466	24	46.5544	66.0205	20.0814	23.344	24.719	117.479	66.71	5.5	3.74	11.44	5.05	4.6
467	4	48.9719	69.0212	28.5878	26.7888	30.444	150.105	86.973	4.8	2.83	15.9	6.1	6.4
468	14	43.7317	62.9706	20.9486	22.6883	24.8013	165.423	91.387	5.5	3.5	3.86	4.82	4.7
469	3	54.8583	74.8994	24.9649	25.068	26.9095	158.831	74.002	7.3	5.32	15.72	5.6	5
470	16	43.4114	62.6338	16.8555	26.3103	33.8163	122.204	77.955
471	13	46.5298	66.2888	20.6774	21.2434	21.8085	159.561	91.871	5.6	3.71	5.97	5.73	4.7
472	13	48.7118	68.4627	24.0245	28.1846	34.2358	162.707	87.09	5.5	3.44	35.44	6.23	4.5
473	13	45.8453	65.5934	20.0211	20.847	22.1926	131.304	76.476
474	1	42.3792	62.4203	19.399	29.1664	36.0435	147.627	83.045	5.2	3.74	31.41	4.75	4.5
475	17	44.4052	64.0849	26.7915	27.9155	32.4411	166.649	82.411	8.3	5.2	17.29	7.77	5.8
476	3	52.7365	72.7556	20.366	25.821	31.7632	159.784	79.287	6.9	4.61	24.86	4.87	4.3
477	3	39.2033	59.2307	22.4754	29.417	29.5573	174.255	88.339	6.7	4.9	8.27	4.82	3.8
478	20	44.5175	63.1732	23.3555	26.5664	27.0841	129.805	75.794	4.3	2.42	7.41	7.4	4.8
479	21	59.8494	79.8604	19.5049	25.5948	25.5932	173.488	85.658	6.2	4.11	5.9	5.73	5.2
480	8	53.2786	73.1663	23.1991	22.2753	26.5261	151.431	83.374
481	22	46.6119	66.0972	20.6473	22.8061	24.2837	131.024	81.5	6.5	4.2	5.53	5.71	5
482	2	58.7269	78.7871	21.4125	21.4517	21.5896	136.956	93.133	6.4	3.41	5.15	5.54	4.6
483	17	42.5188	62.1766	29.0885	26.5071	27.5506	167.658	101.402	7.4	5.02	7.21	6.35	4.6
484	23	46.653	66.1218	23.8693	25.2049	26.8243	161.464	90.695	7	5.06	6.88	5.87	5.2
485	17	53.0048	72.6845	23.9925	29.7823	32.5493	139.063	87.781	3.8	1.93	11.32	6	4.4
486	7	44.7748	65.1964	19.7426	21.6411	25.806	127.748	63.397
487	20	48.0438	67.5619	23.3364	24.8447	21.311	135.465	72.862	5.1	3.09	2.98	5.25	4.2
488	14	49.9001	69.1389	19.6663	27.0662	28.4022	123.407	79.435	6.8	4.36	12.17	5.63	6.1
489	22	47.1704	66.642	20.3219	23.3976	29.1102	139.317	77.572	4.3	2.57	8.2	5.96	4.9
490	3	56.2163	76.2519	14.4729	23.1907	24.7426	129.278	82.651	8.7	6.55	5.67	6.33	5.3
491	14	42.1848	60.9363	19.4603	25.6484	26.4747	122.483	88.81	6.8	4.55	4.01	4.99	4.8
492	17	52.8022	72.46	23.4154	27.7445	30.8642	141.828	91.817	6.1	3.73	14.18	6.82	4.4
493	13	43.3183	63.0938	20.0081	23.1877	24.2191	128.33	84.173	5.9	3.48		5.72	5.2
494	14	54.7515	74.0096	21.6485	24.8622	25.1642	128.59	75.472	7.2	4.6	4.25	5.31	5
495	22	43.5346	63.0034	19.9502	22.5158	24.5872	147.586	97.73
496	5	41.8207	61.8782	23.302	21.2905	23.5884	95.122	68.282
497	16	43.2964	62.9185	21.2102	21.886	21.8977	150.148	92.959	5.9	4.06	2.69	5.08	4.7
498	21	43.6386	63.1595	22.3211	23.8879	25.0061	146.548	72.868	5.8	4.07	4.73	5.19	4.6
499	22	45.7358	65.2238	23.4057	24.745	24.9513	156.46	90.56	6.5	4.08	2.57	6.11	5.1
500	22	40.9938	60.4545	20.8218	27.5205	31.0607	139.805	81.009	7.3	5.08	14.56	5.88	4.9
501	3	56.6023	76.6242	20.2065	23.1289	26.3372	118.017	80.545	5.3	3.59	15.43	5.1	5.9
502	20	49.848	69.3552	20.6061	21.2363	23.7318	167.717	90.022	4.4	2.42	3.22	6.13	4.6
503	21	55.8741	75.1677	18.8766	23.016	25.9187	204.424	99.889	7.3	5.04	4.69	5.89	4.3
504	13	51.5866	71.3429	21.7227	26.8412	28.3378	123.372	78.463	5.4	3.37	8.49	6.1	4.2
505	21	49.1663	68.7146	19.7353	20.8522	23.2686	152.178	89.289	5.5	3.2	5.33	5.35	4.2
506	9	56.3888	76.2765	22.8153	23.8352	24.8818	119.678	64.782	6.8	5.04	5.34	5.16	5
507	2	40.9911	61.0541	20.815	20.937	22.914	141.787	85.207	6.8	4.3	3.17	5.61	4.2
508	18	55.2115	74.883	22.8797	30.6061	35.9053	202.633	100.255	7.6	4.43	16.69	6.59	5.7
509	7	46.5216	67.9042	21.8191	24.227	26.3919	155.744	96.168	6.1	3.68	7.82	5.65	4.2
510	1	43.9644	64	23.7815	30.4118	29.3724	125.528	72.14	7.1	5.16	5.12	5.12	5.1
511	8	42.8966	62.8008	17.2281	21.3862	24.1678	103.622	67.423	6.6	4.52	3	6.68	4.8
512	11	59.2827	80.1506	18.9704	18.1803	22.5993	161.334	88.658	5.4	3.08	4.4	5.27	4.9
513	4	40.7748	60.8241	21.6653	27.1286	26.9666	143.437	84.267	5.8	3.83	5.42	5.55	5
514	9	41.3388	61.2512	23.8708	23.0419	22.9646	166.797	103.039	5.5	4.02	6.35	5.75	5
515	17	60.0794	79.7536	22.9633	25.3502	26.3413	183.092	87.445	5.7	3.44	4.98	5.28	3.8
516	16	49.4374	69.0568	21.1438	25.3221	25.0431	138.745	68.47	5.5	3.67	4.07	5.95	5
517	13	50.5298	70.2806	25.5016	26.5172	28.8705	163.705	86.589	6.4	4.32	2.85	5.28	5.2
518	7	50.2971	70.412	21.8353	22.9086	23.8535	133.941	80.455	5.3	3.05	9.96	5	5.1
519	10	43.0089	62.8364	19.6344	21.5714	24.2347	128.5	78.5	5.7	3.92	12.41	5.37	5.2
520	6	44.4983	64.5366	23.9258	30.3572	32.6719	145.752	94.027	4.7	2.63	17.9	7.1	4.9
521	12	41.9357	61.7331	24.1587	28.7994	27.7756	186.495	86.938	4.1	1.93	11	18	8.5
522	24	40.4736	59.9535	22.6521	25.5134	32.5253	154.866	84.398	7.1	4.1	13.83	4.61	4.4
523	19	57.9302	78.1301	20.026	26.2956	32.0207	163.424	79.903	7.8	6.02	13.91	6.44	5.2
524	21	47.5044	67.0226	23.0258	25.6602	26.4772	176.263	70.59	6.6	3.98	5.24	5.01	4.9
525	1	51.5565	71.6003	23.9738	24.6337	23.9728	165	81.5	5.3	3.06	3.78	4.54	4.5
526	14	44.9938	64.2546	19.9647	28.6888	34.5373	120.688	72.232
527	2	42.3135	62.3573	20.5432	27.6547	25.6281	133.637	73.913	6.3	4.32	8.22	4.66	4.3
528	8	50.36	70.2615	24.6313	26.7505	26.5191	175.453	96.346	5.7	2.95	17.51	4.85	5
529	1	43.6277	63.6851	20.9205	21.1817	20.4147	140.916	73.122	5.4	2.71	8.92	5.85	4.8
530	12	51.2389	71.05	23.5954	20.6866	21.7385	152.705	81.631	4.8	2.77	5.57	5.45	5.1
531	21	50.1875	69.7303	17.2255	24.3209	23.5429	205.577	94.172	5.9	3.83	6.83	5.77	5.2
532	3	43.447	63.4661	21.7575	28.0989	29.9158	141.877	83.538	6.9	4.99	13.43	5.53	4.8
533	14	48.7912	68.0438	23.0139	22.8301	22.7204	163.077	87.091	7.1	4.84	7.12	5.3	4.7
534	4	51.9398	72.0027	22.9839	24.9138	29.8924	155.557	90.472	3.5	1.88	8.35	5.05	4.3
535	4	42.642	62.705	22.9032	24.5844	24.931	164	95	5.5	3.49	6.91	5.31	5
536	5	50.7515	70.809	27.4536	28.29	33.2585	192	101	5.6	3.98	27.33	5.03	4.6
537	24	50.8118	70.2752	22.1656	22.2704	22.2856	131.819	63.172	5.2	3.08	6.17	4.98	4.3
538	20	51.7837	71.2854	21.2584	23.5551	24.2787	139.492	72.058	6.5	4.45	10.13	5.59	5
539	5	49.1937	69.2375	22.4675	29.6594	29.4011	162.638	88.8	4.8	3.09	9.81	5.73	5.2
540	23	59.3457	78.809	19.6733	23.6451	23.9858	143.321	91.266	4.5	2.55	12.2	5.7	4.8
541	7	41.5332	61.9576	22.7066	25.2974	25.508	126.245	77.157	6.3	3.91	3.24	5.64	5.1
542	1	59.4771	79.5209	22.3152	23.0961	22.8106	190.717	101.499	5.3	2.82	5.53	5.57	4.8
543	3	53.0294	73.0459	26.2391	25.9308	24.3228	118.537	73.27	5.5	3.95	8.71	5.33	4.6
544	9	49.9658	69.8508	19.4732	21.2044	23.3034	160.717	80.085	8.9		22.38	5.8	5.7
545	10	45.8919	65.7002	21.6587	24.7294	26.5433	143.904	89.648	7.3	4.87	12.05	5.13	5.6
546	10	44.5558	64.3641	20.8184	24.9157	26.0119	165.112	88.674	6.2	3.61	9.25	6.23	4.8
547	4	47.2471	67.3155	15.8341	22.7757	26.3597	130.28	68.479	6.2	4.15	13.71	5.33	5.2
548	24	49.5168	69.0021	24.7752	28.2643	32.2241	142.062	91.473	4.4	2.67	21.71	5.24	4.8
549	24	54.4778	73.9466	21.3946	25.3932	27.3108	135.404	82.882	4.7	2.88	4.18	6.21	3.9
550	21	55.1567	74.705	21.6032	21.3692	19.5636	149.619	87.749	5.9	3.83	4.27	5.44	4.7
551	2	38.7214	58.7625	19.9058	20.8493	20.1214	130.084	75.412	8.7	6.6	4.5	5.6	4.6
552	18	59.4031	79.0828	16.869	26.619	24.3658	118.761	61.214	6.2	3.67	8.27	6.42	4.9
553	18	45.5496	65.2047	20.5977	19.9873	21.4273	103.318	79.692	5.6	3.58	2.22	6.06	4.6
554	23	49.859	69.3224	19.4612	23.1601	28.097	186.352	101.472	6.2	3.67	14.56	6.31	4.3
555	7	44.3778	64.7967	18.2254	19.1127	23.5562	142.709	95.498	5.4	3.03	2.38	4.67	3.9
556	24	51.0691	70.5407	20.9695	22.6226	21.769	157.29	81.857	6.3	3.78	4.62	5.22	5.7
557	11	50.2177	71.0801	26.977	27.0954	31.5255	154.329	88.922	6.8	3.99	18.67	5.78	4.7
558	8	53.1034	73.0103	23.0376	25.1756	28.1213	146.04	84.864	5.9	4.1	29.77	8.36	4.4
559	10	52.9336	72.7666	19.0449	19.7442	23.0422	113.616	68.216	6.7	4.25	8.23	4.77	5.7
560	8	53.7741	73.681	24.9223	23.0346	22.7068	140.367	87.921	7.2	5.32	3.84	7.36	5.6
561	18	53.3306	72.9938	20.1507	28.4833	29.2063	144.862	88.025	6	3.71	6.68	5.55	4.3
562	7	48.9473	69.358	25.1438	30.3552	27.5189	157.036	75.558	7.6		25.9	10.2	6.3
563	20	52.9446	72.4517	22.5034	23.7139	28.1507	160.229	105.85	6.3	3.84	7.62	5.95
564	9	52.2409	72.1478	21.5225	23.1533	26.2751	159.218	89.708	6.7	4.99	5.54	5.42	5.5
565	7	51.7618	72.1615	26.3043	22.4605	16.2595	170.325	83.546	5.6	3.49	4.76	5.42
566	20	57.8371	77.3388	20.8553	22.8575	20.3998	145.253	82.108	5.6	3.62	5.94	5.68	4.5
567	9	58.7981	78.6995	19.5423	19.9781	24.5723	134.371	73.964	7	4.47	7.38	5.04	5.7
568	18	60.0301	79.707	18.846	24.6073	23.7457	146.441	89.577	5.1	2.87	3.52	5.43	4.4
569	3	48.8378	68.8652	18.3673	22.8331	24.3057	159.093	88.067	6.6	4.69	4.06	4.91	4
570	4	42.6776	62.7214	22.2578	24.9971	26.0942	129.785	66.479	7.4	4.96	8.01	5.66	4.9
571	2	41.629	61.6646	25.1268	22.7659	22.6536	164.097	83.402	6.9	4.29	25.11	5.41	4.8
572	24	55.0308	74.0315	20.5473	24.8617	26.747	163.062	89.295	5.3	3.33	38.9	8.1	5.5
573	3	50.0096	70.0452	21.436	22.7952	21.4693	117.067	66.427	5.2	3.19	7.22	5.95	4.7
574	13	43.1212	62.8884	20.5772	25.0099	25.7499	136.261	80.449	6.4	4.32	6.06	5.99	4.7
575	4	40.9938	61.0404	30.5343	29.3427	32.0598	225.108	119.66	5.8	3.45	13.7	5.44	5.1
576	20	51.8768	71.3949	20.2005	24.4105	26.2367	132.274	90.517	6.2	4.16	14	5.7	4.8
577	6	42.601	62.642	21.0314	20.213	24.0984	139.303	79.185	7.9	5.97	4.54	7.08	4.4
578	3	42.5051	62.5325	19.913	22.5276	25.8996	144.5	94.5	5	2.81	14.84	5.2	4.2
579	14	45.0897	64.3313	22.5648	24.2076	24.3147	104.546	70.851	5.9	4.11	5.42	4.67	5.1
580	18	41.2238	60.9062	23.4305	21.7051	26.3683	171.658	91.097	6.3	3.64	4.78	5.42	4.6
581	6	47.1485	67.1869	18.1598	20.5254	19.3124	176.6	104.365	4.7	2.37	4.86	5.34	4.6
582	22	48.6461	68.1123	22.2124	29.4084	31.4616	133.405	70.939	4.7		22.8	11.4	6.4
583	6	47.1786	67.2416	21.2657	25.5643	30.4296	166.926	74.654	6.9	4.83	14.12	5.67	5.8
584	9	49.1828	69.0705	22.2578	25.8133	25.7817	137.267	90.737	4.7	3.2	10.93	5.36	5.4
585	6	40.7447	60.7912	23.4086	28.3768	28.2804	143.89	88.768	5.2	2.58	11.57	5.2	4.7
586	21	56.564	76.0876	20.9019	27.9713	29.6752	210.005	115.46	5.8	3.77	11.83	5.67	4.9
587	23	43.4168	62.9021	23.5781	27.4813	26.3316	119.859	60.294	5.2	3.19	11.11	5.48	5.3
588	3	43.4552	63.4962	20.7132	26.8941	28.5527	125.168	88.067	6.4	4.52	9.51	4.69	4.9
589	21	55.9562	75.5017	21.2618	28.2752	30.5518	184.528	95.59	7.6	5.27	7.74	7.98	5.9
590	5	39.2964	59.3539	24.0443	27.107	29.9397	128.263	82.305	5.3	3.56	8.27	7.07	6.1
591	5	45.0294	65.0924	23.3934	25.161	29.096	172.23	96.738	5.3	3	4.51	4.33	4.3
592	22	42.7324	62.1958	21.4641	24.5922	28.6626	144.683	85.428	6.4	4.35	7.01	5.73	4.7
593	3	51.0198	71.0363	21.4447	23.618	22.7083	172.258	83.538	7	5.04	4.33	4.66	4
594	21	50.0561	69.5989	20.3477	26.6617	27.0264	108.167	69.789	5.1	2.81	6.5	4.8	6.1
595	6	44.2847	64.3231	23.6086	27.7809	29.4265	132.677	78.68	8.1	5.06	8.63	5.62	4.9
596	1	51.5455	71.6085	20.2262	24.5343	26.7886	165.735	90.789	6.6	4.33	6.49	5.41	5.6
597	13	54.1711	73.9192	18.6069	24.0891	23.6952	151.393	79.609	4.9	2.81	11.98	5.68
598	17	58.7214	78.4038	18.8331	26.713	26.6122	121.11	76.306	5.6	3.74	8.99	5.97	4.7
599	22	45.3607	64.8433	24.918	26.1491	29.6875	165.04	93.7	6.2	3.23	13	5.41	5.1
600	21	58.1574	77.6783	20.9495	22.8571	21.9976	135.802	85.184	6.5	4.34	5.69	5.36	4.7
601	17	42.7324	62.3929	22.6951	26.5346	30.4353	119.231	84.044	6.5	3.9	13.78	5.84	4.6
602	23	45.1362	64.627	25.8261	27.3811	27.2008	147.258	85.628	5.2	3.18	17.64	7.25	5.5
603	15	45.3689	65.2047	22.3013	27.3172	25.2028	108.576	68.682	9.8	8.92	13.52	5.48
604	20	57.9165	77.4374	21.3998	23.2348	22.8474	161.609	81.601	4.8	2.98	2.27	5.25	5.1
605	22	52.3066	71.7947	24.3235	24.532	23.1874	136.117	78.083	6.1	4.01	11.3	9.8	8.1
606	15	49.692	69.5442	21.4519	24.9396	28.0999	148.126	72.765
607	16	44.2574	63.8795	21.9137	22.5606	27.3342	139.405	73.989	7.9	5.75	3.73	5.59	4.7
608	14	40.731	59.9918	20.9801	26.7422	29.5387	154.345	86.88	5.8	3.99	18.92	5.56	4.8
609	17	47.8549	67.5264	18.9398	24.2078	26.1353	162.646	82.92
610	16	51.6824	71.2854	18.7671	26.4084	23.2158	80.934	67.037	5.2	3.36	4.1	5.67	4.8
611	7	55.0637	75.488	17.8013	26.5863	30.0223	146.69	84.008	6.2	4.17	13.67	6.05	4.2
612	3	52.5448	72.5722	25.3618	28.2302	29.1365	153.523	84.544	6.8	5.05	6.57	4.94	4.8
613	21	46.2806	65.8097	24.0386	29.103	39.3794	146.548	88.776	6	4.16	42.43	8.19	5.7
614	2	44.8652	64.9035	19.5258	22.6852	26.5791	101.683	70.157	6.1	4.21	13.25	5.04	4.5
615	1	53.5113	73.5578	19.2224	25.4784	26.5459	183.109	100.604	5.2	2.72	6.76	5.62	4.7
616	16	49.3306	68.9281	20.6189	26.8042	32.6335	184.61	101.796	4.8	2.69	15.53	5.46
617	18	45.5688	65.2238	19.9183	24.6586	26.2466	125.433	79.048	4.7	2.65	7.09	5.72	4.6
618	21	39.9452	59.4689	20.3123	31.1214	31.1235	142.258	85.701	6.6	3.95	15.47	6.5	4.7
619	14	47.0719	66.3326	19.8905	22.8849	27.8396	148.406	86.375	5.8	4.04	6.11	5.11	4.1
620	18	50.6283	70.2916	20.5998	25.0441	27.86	160.841	79.692				5.5
621	7	49.4839	69.9138	19.6174	26.0417	26.3551	167.874	82.517	6.2	3.77	7.52	6.44	5.4
622	14	40.5448	59.7837	29.089	35.0842	35.561	135.804	90.441	5.9	3.61	27.3	5.96	6
623	21	46.3244	65.8645	19.9775	29.9167	35.0982	129.104	85.296	5	3.23	6.8	4.76	4.5
624	13	45.2567	65.0103	23.2341	24.3691	26.4719	145.243	87.215	6.1	4.21	7.81	5.47	4.3
625	22	57.1006	76.5722	22.5807	26.2059	27.1706	195.957	86.647	6.4	4.25	9	6.77	6.2
626	17	52.7064	72.3833	23.0776	28.0925	30.3715	153.126	77.729	5.5	3.75	7.84	6.38	4.7
627	13	54.8665	74.6229	21.7084	25.2992	25.2223	168.198	78.081	7.9	5.59	7.39	5.79	4.6
628	13	58.6366	78.9788	20.0422	24.3914	23.6754	172.648	93.394	6.2	4.07	9.67	5.27	4.7
629	19	43.488	63.6687	23.286	24.1181	25.9045	146.218	100.319	7.1	5.28	10.24	5.64	4.7
630	13	45.117	64.8706	24.0539	26.5854	27.391	146.268	95.328	6	3.85	5.96	6.3	4.5
631	22	59.4059	78.8884	26.0055	27.2653	31.3939	167.034	79.594	4	1.83	14.8	5.76	4.8
632	24	55.269	74.7351	19.7348	22.0221	24.6839	152.953	84.353	7.3	5.43	10.24	5.21	5.2
633	24	55.6988	75.1869	21.0012	20.2054	20.5067	138.014	62.89	7.5	5.27	5.62	5.07	5.5
634	24	51.5127	71.0034	29.1801	22.9023	25.8067	159.699	89.843	6.3	3.68	2.52	5.21	5.5
635	13	44.9774	64.7447	17.7393	21.5546	21.619	151.726	72.575	6.8	4.42	5.35	5.86	5.1
636	9	42.3162	62.2012	27.8329	32.0363	32.7197	128.798	68.353	7.2	4.09	6.76	5.13	4.6
637	17	49.1554	68.835	20.6782	22.1484	23.91	145.131	78.85	4.5	2.84	4.67	5.78	4.8
638	6	47.4716	67.5346	19.8406	24.7808	25.8254	146.948	81.707	6.1	3.69	7.63	5.66	4.3
639	7	43.2717	63.6824	18.8005	24.0988	25.8783	163.933	103.892	8	5.62	9.12	5.93	4.6
640	24	43.7892	63.2553	20.6753	25.1832	27.8778	152.306	99.054	6.4	4.36	8.81	5.13	5.3
641	14	46.3546	65.5962	19.1947	26.0653	25.8203	126.878	78.956	6	1.22	3.69	5.9	4.4
642	8	52.0055	71.8987	19.4304	22.0491	21.5904	132.082	72.384	5.4	3.52	10.95	6.09	5.2
643	6	42.3655	62.423	21.6179	21.7238	21.9036	110.986	72.366	6.5	4.35	2.36	4.88	4.6
644	8	50.8391	70.7488	18.1142	18.5634	21.969	137.566	79.872	6.1	3.4	9.91	6.43	4.4
645	20	46.4339	65.9439	27.8101	28.1197	28.6399	143.273	85.681	5.3	3.42	4.16	5.34	4.1
646	6	49.1417	69.1828	23.56	26.5226	28.3586	166.807	92.55	6.1	3.92	7.89	5.39	4.2
647	6	40.1752	60.219	19.519	21.0744	26.1443	140.832	79.689	4.7	2.9	2.86	5.17	4.3
648	16	52.5722	72.1697	19.9305	27.238	28.366	142.711	87.461	7.2	4.93	8.11	5.34	4.7
649	8	47.5866	67.4962	18.6721	22.2779	26.1715	150.527	78.874	6.9	4.28	12.4	8.58	6.3
650	4	49.5524	69.5934	21.1797	27.189	25.5834	142.175	92.471	2.6	0.93	10.6	7	5
651	23	41.4346	60.9062	20.9486	23.1579	26.1396	156.898	84.108	6.3	4.26		6.88	4.7
652	1	58.152	78.2067	35.0305	30.3598	29.8547	137.937	85.881	6.5	4.55	6.03	5.45	5
653	1	50.486	70.5407	21.3114	21.4031	23.5331	156.245	93.297	4.7	2.76	12.32	5.39	4.7
654	21	56.7009	75.2854	18.6412	24.1402	24.7395	158.934	111.546	5.4	3.62	7.49	5.35	4.9
655	15	59.7071	79.5619	23.5245	26.8828	29.8478	134.422	79.648
656	9	60.0548	79.9671	20.3626	20.4835	23.1648	185.037	95.387	4.9	2.7	9.27	5.44	5.8
657	21	53.6537	73.1773	21.7952	30.2404	30.6691	163.866	90.684
658	2	40.8104	61.3087	17.5572	23.4461	23.907	133.325	80.87	7.3	4.38	6.58	5.64	4.3
659	17	41.7495	61.4209	21.9584	25.7851	25.4586	122.178	83.072	7	4.97	6.08	6.28	4.3
660	12	42.7625	62.5544	23.1987	28.1519	30.2891	166.393	113.881	6.4	3.8	6.39	5.68	4.6
661	17	45.4428	65.1061	22.0671	26.6278	25.6774	166.637	87.781	7.9	5.22	5.31	6.09	4.5
662	11	54.6749	75.5647	22.0176	27.0594	28.0778	152.004	84.738	6.5	4.46	15.73	6.31	5
663	24	60.2875	79.7591	25.4425	29.3066	29.9302	140.526	71.763	5.6	3.84	8.75	5.66	5.7
664	4	54.9103	74.9514	22.7865	28.5044	28.9985	138.21	74.977	6.7	3.84	9.33	6.13	5.1
665	13	51.7728	71.5209	22.3691	25.8622	27.2725	106.804	61.862	6.8	4.7	11.62	6.42	4.9
666	19	41.4538	61.6509	19.5134	26.1778	33.0686	127.631	80.757	5.2	3.8	16.88	6.58	4.4
667	18	52.6051	72.2793	21.7181	23.4165	24.0846	144.971	84.349	7	3.95	7.15	6.27	4.6
668	13	50.9377	70.7077	25.3506	30.1541	34.6147	162.669	79.609	3.6	1.58	36.44	6.5	5.5
669	21	45.1088	64.6543	23.9981	28.4169	29.268	148.065	87.257	7.6	5.46	12.91	5.24	5.1
670	6	47.4524	67.5099	14.5586	22.9412	25.2391	167.336	92.298	4.5	2.26	10.65	5.32	4.6
671	8	48.5996	68.501	21.7872	25.7971	28.7677	146.905	69.225	9.4	7.09	19.78	5.05	4.5
672	7	43.7755	64.2026	20.3499	21.61	26.0896	150.631	99.418	7.1	4.44	6.03	5.34	5.2
673	13	48.7337	68.4901	26.8512	27.6765	32.826	156.218	94.598	4.6	2.45	6.51	5.08	5
674	21	58.5079	78.0479	24.2648	31.0957	29.0129	202.329	104.684	6.1	3.64	13.2	5.4	4.4
675	2	51.9973	72.0356	18.063	38.2266	45.1215	158.699	86.693	5.7	3.83	27.49	5.18	5
676	18	49.7988	69.4784	20.1028	18.9907	25.7528	146.46	81.775	5.5	3.51	10.87	5.96	4.5
677	19	45.3388	65.514	20.8859	25.9442	28.3839	154.065	82.384	4.5	2.2	14.96	7.14	5.8
678	13	46.5517	66.3272	20.3434	24.6019	28.5002	159.712	100.604	7.1	4.24	18.05	6.32	5.3
679	9	47.2416	67.1294	23.6748	25.4703	29.1326	187.57	108.14			42.8	16	8.2
680	4	46.1273	66.1958	27.3945	31.4574	32.2616	164.297	85.398	4.2	2.48	11.31	5.54	4.1
681	20	55.9945	75.5044	21.7018	27.535	24.2344	187.663	103.3	5.3	3.5	83.06	6.03	4.9
682	4	52.4791	72.5257	21.2534	23.7931	21.4482	150.934	80.838	5.5	3.68	6.63	5.15	4.6
683	21	48.3806	67.9042	29.3639	31.8581	34.0887	102.026	67.736	6.8	4.84	14.04	5.13	5
684	10	51.4497	71.2854	24.7717	30.729	34.7218	125.163	81.365
685	4	53.6674	73.7139	24.5626	24.6795	27.0969	153.149	82.33	5	1.89	15.1	6.4	5.7
686	22	43.4004	62.8884	19.7986	26.9928	26.5546	140.781	80.518	4.7	2.64	6.31	5.55	4.3
687	22	59.2307	78.6913	23.3236	28.4841	29.0781	151.025	83.464	6.7	4.36	3.62	5.8	4.9
688	14	50.3628	69.5962	20.0601	23.9421	25.081	159.295	92.437	7	4.9	7.89	5.23	4.5
689	16	42.9076	62.5106	23.3848	26.751	33.7231	165.02	95.957					4.6
690	9	59.7892	79.7016	25.9685	27.474	32.4342	169.044	88.721	5.9	4.04	15.52	5.36	5.1
691	14	54.319	73.577	20.0139	22.9074	26.1661	167.044	117.238	5.5	3.49	11.47	6	5.8
692	10	50.768	70.5791	21.8776	25.8264	27.3747	143.73	80.952	5.1	2.57	9.68	4.91	4.3
693	12	56.5859	76.3833	24.5259	24.2582	26.3177	144.671	85.761	6.2	4.05	4.83	5.4	4.6
694	14	44.6845	63.9151	21.464	23.0927	25.2692	103.011	65.203					4.9
695	4	48.6461	68.7064	19.8504	26.306	26.8496	143.52	77.217	5	2.97	13.06	5.65	5.4
696	23	55.7207	75.2088	22.4696	27.6135	26.2544	138.855	64.626	5.8	3.94	8.08	6.71	5.4
697	17	54.5572	74.2177	21.8837	24.1479	26.2126	189.615	91.313	4.9	2.9	2.74	5.19	4.7
698	12	53.2512	73.0595	23.7412	30.6424	35.4777	183.123	89.19	7.2	5.16	21.75	7.13	5.3
699	13	48.9938	68.8597	25.2531	25.8927	28.4412	145	85.5	5.7	3.52	17.24	5.82	12.6
700	21	48.9473	68.4682	20.6518	26.1459	25.5261	149.619	87.749	4.4	2.75	14.82	4.9	4.8
701	5	40.3422	60.4052	21.6967	24.5642	25.455	137.5	84.5	6.2	3.88	9.95	5.23	4
702	15	52.3094	72.1396	23.3634	23.8952	25.122	132.527	85.517	6.9	5.12	5.66	4.19	4.9
703	23	42.0014	61.4647	19.8009	21.3954	21.3568	152.724	78.978	6	3.73	3.3	6.8	5.5
704	13	44.8323	64.5996	19.5159	23.3711	26.6376	192.656	107.611	4	2.13	11.71	5.67	4.7
705	1	55.332	75.3785	21.6397	30.1479	30.4129	124.882	73.25	4.7	2.89	5.94	5.64	4.8
706	10	48.1369	67.948	22.206	25.6055	27.8863	120.725	79.959	6.8	4.25	15.33	5.39	6.4
707	16	50.7625	70.3874	21.6049	22.4261	25.2882	122.127	69.169	7.3	4.74	7.3	5.11	4.8
708	18	42.0999	61.0924	23.5667	27.2935	28.8683	149.373	76.623	8.1	5.22	7.05	5.08	4.7
709	13	48.1862	67.039	20.3434	23.8615	23.6379	170.696	97.885	5.9	4.34	3.92	5.12	4.6
710	9	46.6311	66.5325	20.6692	27.377	27.1157	174.593	88.721	7.4	4.83	28.04	5.3	4.8
711	4	56.7693	76.8378	21.6699	25.639	25.6784	87.96	61.731	5	3.09	20.48	6.17	5
712	11	50.4832	71.3457	22.4754	21.6773	25.8569	175.806	87.929	7.2	5.17	4.56	5.93	4.3
713	17	41.9932	60.3504	24.366	28.5062	32.0793	130.988	82.446	5	2.84	22.58	4.79	4.4
714	15	52.1506	71.1157	17.093	22.7144	24.6861	129.692	81.826	5.4	3.23	13.11	5.84	4.8
715	3	54.7598	74.8036	22.6047	28.3095	32.9891	147.447	95.112	4.7	3.35	11.15	5.44	6.1
716	15	56.2875	76.1424	22.5057	25.5534	27.3748	167.412	95.898	5.2	2.94	6.35	5.45	4.2
717	14	54.6064	73.8398	33.0747	29.3619	29.7468	182.305	86.767	4.4	2.48	16.29	6.23	6.2
718	16	55.258	74.8775	20.7276	26.7822	29.686	152.354	76.688
719	16	52.397	72.0109	25.6065	30.5282	30.5936	189.808	111.95	6.1	3.7	10.88	5.52	4.5
720	15	54.2533	74.1054	22.6263	24.6857	23.4466	132.527	77.608	5.5	3.36	7.55	5.23	4.4
721	21	49.2512	68.7721	22.9232	24.807	23.8351	135.802	81.078	6.6	4.69	2.54	5.42	4.9
722	3	44.5914	64.6105	23.7955	27.6415	30.9065	138.325	88.339	9.2	7.07	8.41	7.92	8.6
723	7	41.9357	62.3573	22.4547	25.0936	28.5955	120.087	75.061	6.3	4.61	6.77	5.33	4.6
724	23	51.7372	71.2252	19.5776	23.0618	23.9736	167.56	82.477	4.2	2.38	5.8	8.5	6.2
725	5	45.9001	65.9411	22.0931	24.2624	26.9208	169.936	105.246	6.8	4.21	4.32	5.58	4.5
726	18	56.6516	76.3148	31.6104	27.1105	25.6151	117.699	71.358	7.1	4.75	4.16	5.9	5.4
727	7	57.8973	78.3217	22.4466	24.2436	24.3593	142	83	6.3	4.16	14.42	5.36	3.7
728	7	46.8556	67.2772	21.082	23.4776	22.9977	174.278	95.441	5.9	3.55	6.54	6.57	5.2
729	22	45.5688	65.0404	21.6878	23.0055	23.7603	137.114	81.609	6.4	4	5.73	5.66	5.1
730	1	51.4935	71.551	21.7455	24.5568	25.4015	142.558	75.868	7.1	5.46	11.05	5.26	5.1
731	14	49.1198	68.3532	21.1622	23.3641	25.4647	166.719	94.457	5.8	3.61	9.96	6.05	5
732	2	44.0712	64.7392	22.521	24.8499	25.4703	110.813	75.161	5.5	3.86	6.77	5.35	5.2
733	4	39.9069	59.9562	19.8783	25.1756	28.6318	168.351	84.376	7.7	3.65	19.2	6.13	5.7
734	3	48.104	68.1424	20.4104	25.6614	25.1882	160.738	86.976	5.9	3.75	4.49	5.03	4.2
735	6	48.5257	68.5886	24.1236	24.9428	28.3337	129.593	83.689	6	3.51	6.98	5.57	4.1
736	1	45.6071	65.6674	26.1744	28.3153	31.6409	143.727	86.923
737	13	41.859	61.6181	21.4967	23.7956	26.6155	140.227	92.368	5.7	3.69	7.37	5.4	4.8
738	5	39.4415	59.5044	24.3886	30.2294	29.3764	142.133	70.849	4.5	2.89	5.6	5.3	5
739	17	56.9774	76.6598	22.0844	27.9906	30.1134	157.547	94.732
740	20	48.3833	67.8823	22.0661	26.7712	26.8459	182.697	93.726	6.5	4.67	13.46	5.84	4.3
741	24	52.2218	71.6852	26.5373	25.6859	27.2271	179.962	99.559	6.7	4.7	5.97	4.94	5.3
742	5	50.5873	70.6338	20.2478	25.8865	24.869	139.473	77.779	5.7	3.7	4.97	5.75	5
743	2	57.18	77.2238	22.8551	25.0382	24.6546	171.262	85.702	5	3.35	7.35	5.58	4.8
744	15	59.5072	79.3593	20.2389	25.705	27.474	181.898	82.21	6	4.14	12.52	6.53	5.4
745	7	56.5695	76.9719	18.5315	18.9702	18.0065	144.227	90.968	3.7	2.35	13.2	3.88	4.3
746	22	40.6352	60.104	19.3337	22.2742	23.3318	118.663	78.587	7.4	5.37	4.38	5.84	5.1
747	16	47.384	66.9815	20.7513	26.2979	28.2756	142.711	71.468	6.4	4.15	8.22	4.93	4.5
748	7	48.6872	69.1088	23.2867	26.1792	31.2456	141.764	88.482	8.2	5.74	15.66	6.21	5.4
749	7	55.1923	75.6003	19.7062	26.8278	34.6746	173.293	85.003	6.1	3.13	13.07	5.42	4.9
750	18	54.0698	73.7276	18.5027	23.0417	25.1834	126.862	71.336	5.4	2.83	106.71	5.54	4.6
751	13	54.141	73.8891	19.389	23.5185	21.3794	170.194	97.601	6.8	4.59	4.73	5.01	4.4
752	15	44.7666	64.5969	14.197	18.5171	18.8335	113.324	64.519	5	2.99	4.45	5.21	4.5
753	18	50.2012	69.8563	21.4559	22.1226	23.4805	134.964	83.867	7.1	4.36	6.39	6.59	5.3
754	10	46.5353	66.3409	18.7944	24.7149	27.4394	146.37	71.621	6.4	4.18	17.51	4.57	6
755	1	41.8316	61.8727	21.737	27.0845	28.8679	176.159	99.622	6.1	3.85	8.12	5.64	4.8
756	14	41.8453	61.0842	23.9803	25.3197	33.9114	142.914	93.441	8.3	5.31	4.45	5.98	5.5
757	2	45.2402	65.2786	22.2168	24.001	25.1808	122.814	84.392	7	4.86	6.15	5.46	5
758	21	57.4976	75.4141	24.2312	30.2808	28.2072	150.217	65.717	5	3.5	14.63	5	5.3
759	14	43.5565	62.7981	21.0847	28.5585	26.2847	155.703	93.954	5.7	3.71	11.5	16	7.8
760	14	43.5209	62.7543	22.3622	29.2739	30.3783	106.081	71.364	5	3.24	19.05	5.5	5.2
761	1	44.6598	65.3142	19.0139	24.7535	29.3991	113.711	78.321
762	19	55.9589	76.1807	19.9413	25.2607	27.1656	173.52	87.393	6.2	4.09	10.26	6.28	5.2
763	4	48.8323	68.8734	21.4587	28.8339	33.4978	181.826	102.468	6.6	4.45	20.03	5.38	4.7
764	22	48.7666	68.2355	26.5647	28.5683	29.5774	168.098	94.265	6.7	4.75	7.49	6.51	4.7
765	1	49.9247	69.9055	21.5646	25.3789	27.6892	140.744	79.798	5.6	3.82	9.64	4.94	4.4
766	24	47.2307	66.6968	23.2821	28.2658	29.1321	152.471	93.337	5.7	3.81	9.81	5.39	5.1
767	17	45.514	65.1964	23.0559	24.2107	25.1234	142.629	90.55	7.2	4.88	9.73	5.68	4.5
768	24	42.9624	62.4422	21.9553	24.3955	26.2469	125.673	78.333	5.1	3.32	10.39	4.77	5.7
769	6	56.3532	76.4134	16.5795	22.4016	23.826	187.739	84.674	5.6	3.56	6.38	5.46	5.5
770	20	41.1992	60.7091	17.6377	20.8517	22.4971	137.472	87.237	7.6	5.5	6.08	6.43	5.8
771	8	59.6769	79.5702	20.3777	27.5241	30.5233	154.948	88.245	6.7	4.56	11.3	5.7	4.6
772	19	57.7002	77.8727	19.7304	18.6758	19.8757	180.172	109.68	5.2	3.26	3.96	5.58	5.8
773	6	58.5927	78.6338	19.3815	21.4577	22.8471	136.449	77.781	4.9	2.64	4.27	5.87	4.6
774	13	58.3847	78.1328	30.9834	29.3086	28.3339	199	106	5	2.31	9.6	8.5	4.8
775	15	47.8741	67.7262	23.1306	37.7675	45.0518	160.042	86.506	6.1	4.22	49.73	5.96	5.2
776	9	42.2916	62.1985	27.4795	35.714	33.4859	174.088	93.258	6.5	4.08	20.1	9.6	8.5
777	3	58.3737	78.4011	21.0247	22.8826	21.8538	161.118	80.518	6.8	4.66	2.71	5.31	4.9
778	17	52.9774	72.6352	19.7899	21.2513	24.4682	123.161	80.158	6.3	4.7	5.63	5.04	4.6
779	22	55.4004	74.8665	24.0381	28.4702	26.344	103.204	67.504	5.1	2.37	6.79	5.26	5.1
780	13	45.2348	65.0075	18.6025	23.2318	24.3418	124.273	79.082	4.7	2.7	13.73	5.78	4.2
781	6	42.6995	62.8583	27.1399	30.7638	34.0277	166.224	95.468
782	4	57.3689	77.4073	19.4938	23.0525	26.0531	122.946	79.858	7.4	4.94	9.83	4.5	5.2
783	23	43.3429	62.8227	19.9677	23.7966	25.396	162.12	93.974	6.9	3.95	12.68	7.59	5.7
784	10	49.8727	69.6838	19.8125	23.8209	23.3499	169.057	74.544	4.9	3.48	95.69	5.22	5.2
785	15	53.9795	73.8097	25.3153	25.2135	23.4236	143.721	99.806	5.3	3.28	5.67	5.91	4.7
786	2	53.796	73.8316	16.7433	26.7114	26.5287	162.066	97.885			9.06		3.8
787	3	44.5284	64.564	22.3007	26.0397	24.8211	146.438	83.132	6	3.89	6.83	4.72	4.1
788	14	55.2197	74.0151	21.9477	24.095	23.0682	157.733	93.628	5.8	3.51	3.72	5.76	4.9
789	5	50.3984	70.4422	24.6569	25.3209	22.5406	140.983	88.25	4	2.33	4.35	5.71	4.8
790	15	47.9973	67.8439	20.4711	25.2385	35.3794	197.558	99.806	5.5	3.87	28.74	5.72	5.2
791	18	44.3231	64.0027	21.4345	26.8892	29.8138	151.868	84.102	5.8	3.83	9	5.5	4.1
792	1	58.5736	78.6146	21.7134	24.7445	27.8473	156.304	85.391	6	3.85	8.94	5.42	4.6
793	4	48.0602	69.2923	26.2887	29.4535	31.7589	178.417	91.801	7.2		33	15.4	7.1
794	3	42.3518	62.3737	20.1352	21.4165	26.1334	151.864	80.025	7.5	5.73	6.85	4.93	4.3
795	10	56.2464	76.063	20.821	23.1662	22.2061	141.282	94.858	5.4	3.38	10.45	5.18	4.7
796	4	51.9398	71.9891	21.8593	24.3145	25.0069	142.671	79.975	4.7	3.1	6.95	5.32	4.5
797	18	42.8994	62.5708	19.8411	24.4569	25.3283	113.438	78.65	5.8	3.73	4.54	5.82	4.3
798	4	40.2382	60.2875	18.6505	24.3943	26.502	134.941	82.797	6	4.16	11.93	5.3	4.3
799	2	45.4511	65.4976	19.7903	22.6925	23.1325	134.653	83.402	6.7	4.72	8.06	6.39	4.5
800	10	58.2971	78.1246	32.2446	28.3167	28.9841	243.53	114.984	6.3	4.38	23.24	12.57	10.7
801	6	49.6235	69.6865	21.2928	26.2674	27.5273	136.754	73.132	5.8		38.1	23.5	8.8
802	17	49.5277	69.2101	23.5164	30.7183	28.4393	130.382	84.25	5.8	3.01	7.92	7.02	4.5
803	24	57.1581	76.6489	23.3299	25.1583	23.3415	98.198	51.589	4.7	2.93	9.56	4.52	5.7
804	18	49.8919	69.5524	22.199	29.2021	31.6175	159.763	84.102	6	3.73	6.4	6.9	5.3
805	2	50.924	70.9624	22.3193	21.8171	23.0057	132.124	74.803	6.2	3.76	5.64	5.24	4
806	12	48.8022	68.5969	22.6246	27.4869	26.5235	147.636	77.6	7.2	4.62	7.09	4.59	5.2
807	10	51.499	71.332	35.8986	34.4825	39.5269	149.023	75.968	6.7	3.89	14.75	6.24	6.8
808	8	44.6078	64.4928	23.0988	25.7991	29.1749	156.011	84.365	5.1	3.31	15.2	7.66	4.6
809	18	42.371	62.0534	21.4626	25.228	24.7409	123.025	80.212	5.7	3.02	4.84	5.67	3.9
810	23	54.0479	73.5305	20.3705	27.087	28.966	199.518	90.695	6.7	4.14	6.04	6.29	5.6
811	8	48.3477	68.2574	21.1438	25.5272	26.5839	149.965	92.707	5.1	3.5	7.79	2.93	4.2
812	22	51.7317	71.2033	21.7573	24.2563	24.0679	141.756	76.59	4.8	3.16	7.31	6.23	4.5
813	8	49.2813	69.1663	21.8761	21.2018	29.7753	151.026	85.363	4	2.28	22.37	5.43	5.5
814	23	45.1335	64.5996	25.3302	25.531	29.4046	144.313	83.866	6.9	4.71	10.59	5.85	4.7
815	2	46.204	66.2669	18.5158	34.2927	27.6989	122.311	79.816	3.4	2.22	7	6.2	5.4
816	21	56.46	75.9891	24.6276	26.7411	30.7585	155.248	82.618	7.6	5.27	10.84	5.28	4.6
817	1	54.204	74.2669	20.5408	24.2218	28.2396	135.968	73.818	5.2	2.13	52.55	5.77	4.5
818	3	40.0137	60.0356	19.5869	24.4606	25.6861	160.612	93.602	6.2	3.69	6.67	5.34	4.1
819	6	50.7871	70.8501	15.6574	27.7838	27.2689	144.91	92.802	7.8	5.66	37.69	6.02	5.3
820	7	59.436	79.8576	22.4044	24.4256	24.8613	142.775	73.717	5.3	3.45	4.66	6.2	5
821	17	53.5113	73.1691	22.3152	25.8464	25.4219	149.786	75.169	5.1	3.16	7.28	5.68	4.9
822	22	52.1506	71.614	19.3486	19.8293	24.7251	136.991	82.007	5.5	4.09	14.63	6.15	5.3
823	13	59.4743	79.2252	20.6416	23.2514	22.9029	203.138	107.611	5.3	3.38	4.4	6.25	4.8
824	15	46.5079	66.3463	21.8645	24.1545	22.3379	91.744	68.216	4.4	2.96	5.96	5.1	4.6
825	7	43.5592	63.9671	22.3723	23.7487	26.5675	156.05	92.459	5.7	3.67	4.42	5.59	4.2
826	11	54.5435	75.4086	19.3655	24.2268	26.1924	159.599	91.928
827	17	57.2101	76.8652	21.7067	24.5964	26.7248	211.583	105.419	5.3	3.32	11.58	5.19	5.9
828	3	55.7892	75.8166	25.1576	26.0682	25.7755	143.012	73.27	6.2	4.13	21.87	4.71	4.5
829	8	41.9274	61.8207	26.1687	23.8528	28.1072	125.601	88.358	4.4	2.59	10.93	5.44	5.3
830	13	46.1629	65.9357	21.5908	26.6022	31.7555	145.185	73.497	6.7	4.74	16.54	6.07	4.9
831	23	47.6961	67.1841	21.472	26.9476	27.606	129.481	82.977	5.9	3.85	10.14	5.82	5.3
832	19	41.2101	61.4073	20.5283	21.3802	23.0303	128.133	82.262	7.3	4.44	8.58	6	5
833	2	39.0281	59.0691	18.4395	22.8759	24.7431	158.005	95.388	8.3	6.15	8.95	6.34	4.3
834	20	49.3881	68.8953	24.0233	24.4197	27.706	169.288	91.206	5.8	3.85	8.07	5.78	5.3
835	23	53.3251	72.8131	24.0576	26.9114	29.3083	137.888	90.975	5.3	3.61	14	6.66	5
836	10	41.2813	61.1088	27.5474	33.2321	35.1996	185.333	81.365	6.1	4.12	17.83	5.48	5.9
837	2	41.5962	61.6591	22.9563	27.9714	36.4263	103.133	84.711	5.6	3.97	5.11	5.53	4.4
838	1	49.8727	69.9302	20.6508	22.0082	22.8018	106.665	71.65	7.1	4.94	6.27	5.57	4.7
839	6	54.6256	74.6886	24.4025	27.5893	28.1426	171.214	92.55	6.9	4.51	8.17	5.51	3.9
840	6	46.7707	66.8118	21.7199	25.5304	25.9385	169.899	82.67	8	5.83	8.56	4.61	4.8
841	7	54.705	75.1239	20.9829	24.6988	27.0337	158.838	85.795	5.9	3.6	8.01	5.71	6.4
842	24	43.885	63.3539	24.6908	29.4434	35.7181	140.423	92.339	6.3	3.73	16.2	4.62	5
843	2	42.4778	62.5216	22.7685	27.5572	28.899	142.271	93.628	5.1	2.66	14.59	5.01	4.4
844	13	50.6201	70.3765	20.5446	29.4046	30.0173	142.242	74.076	5.7	3.95	6.08	5.86	4.8
845	13	40.8077	60.5804	25.0663	25.0021	28.7271	148.831	95.835	5.5	3.31	16.26	5.42	4.1
846	7	49.911	70.319	18.7854	25.0744	23.7281	230.412	109.287	6.3	3.84	7.75	6.62	6.3
847	10	42.3326	62.1656	22.7226	30.5393	32.9033	148.343	91.597	6.8	4.25	16.86	5.43	6.2
848	6	49.4374	69.4839	37.6512	30.6214	32.4417	120.841	85.676	8.2	6.3	4.76	5.01	4.3
849	1	49.6454	69.681	25.8642	29.8903	31.498	171.27	100.596	4.3	2.72	8.58	7.3	6.2
850	23	47.6715	67.1595	23.3435	30.029	28.6393	143.706	84.615	5.6	3.53	8.93	6.96	4.5
851	5	51.5784	71.614	22.4141	22.2062	25.1595	143.959	81.855
852	7	45.3689	65.7741	18.2599	20.8151	21.932	119.595	88.979	5.6	3.36	8.95	5.89	4.5
853	18	41.8344	61.4894	27.6341	26.455	32.2763	158.314	91.097	7.8	4.93	7.77	6.39	5.1
854	14	49.7166	68.9747	21.898	27.6855	30.8053	105.058	84.713	5.6	3.75	10.63	5.14	5.2
855	9	50.2231	70.1164	18.9763	21.9629	19.5364	136.763	104.348	5.3	3.9	4.08	5.38	4
856	14	55.0198	74.2533	22.7202	22.2113	19.8149	173.608	87.793	6.2	3.9	2.47	5.01	4.9
857	4	49.0678	69.1088	27.4005	27.9061	30.8635	132.941	75.449
858	13	42.9733	62.7242	22.7589	27.6792	30.3256	156.587	80.449	7.1	4.68	6.46	5.06	4.8
859	8	54.8309	74.7324	22.8209	22.1149	25.2999	177.87	99.647	6.8	4.4	4.45	5.65	4.3
860	18	56.6242	76.2793	20.2278	21.8774	21.9271	190.719	107.485	5.2	3.48	9.62	5.58	6.3
861	4	46.8693	66.935	24.499	27.6856	30.3541	163.983	95.47	7.4	5.35	5	5.48	4.3
862	3	51.5674	71.5866	20.2562	24.0115	26.3627	143.578	95.626	5.1	3.36	6.74	5.04	4.5
863	18	48.4901	68.1643	20.6785	28.8326	30.1224	118.316	71.164	7.1	4.73	8.7	5.5	4.6
864	15	56.9637	76.8214	20.35	24.169	22.2342	129.038	68.832	5.7	3.82	3.8	4.52	4.1
865	23	46.1492	65.6208	13.8618	26.4744	31.2701	184.5	101.626	7.1	4.65	20.3	5.96	5.2
866	10	58.2341	78.0616	21.9549	25.101	24.435	160.825	71.834	6.8	4.39	5.18	6.11	5.4
867	17	48.5311	68.1834	19.6484	25.7694	27.3718	147.133	91.568	5.3	3.2	8.51	5.65	4.4
868	18	54.3628	74.0342	16.3754	18.5938	21.2636	177.376	69.89	4.9	3.38	6.52	5.52	4.3
869	13	53.3114	73.0787	16.5043	24.4898	25.2306	149.729	88.091	7.4	5.32	7.59	6.41	5.3
870	9	47.9726	67.8576	22.2176	25.3737	30.8163	134.745	85.696	4.6	2.8	13.21	6.07	5
871	5	46.8036	66.8611	19.6662	23.4829	24.7772	126.463	87.791	5.4	3.16	3.24	5.23	4.4
872	2	57.7413	77.796	20.6595	29.4805	25.8313	188.221	97.101	5.5	3.45	4.2	8.2	5.7
873	23	49.2074	68.679	24.3385	25.1177	25	142.5	90	6.4	3.94	9.89	6.31	4.7
874	21	51.8275	71.8385	22.7998	27.1432	25.8927	104.036	66.739	5.5	3.9	12.35	5.76	5.7
875	6	41.3525	61.3908	25.8166	29.4775	30.641	155.055	103.38	6.2	4.43	7.59	5.45	4.8
876	9	55.0609	74.9541	22.6062	26.3714	26.5893	170.053	89.729	6.4	4.3	9.94	5.82	5.1
877	24	43.7837	63.2471	20.2459	22.6989	24.5247	168.855	98.328	6.7	4.74	3.75	4.76	5.1
878	4	54.2669	74.3326	20.4823	25.6532	21.3019	161.505	79.975	5	3.18	2.49	4.78
879	19	59.5756	79.7645	19.6848	21.5065	23.4345	156.264	88.281	4.6	2.77	4.32	5.82	5.6
880	17	59.5428	79.2197	19.5544	27.3973	28.0802	151.136	73.254	4.7	2.7	29.9	6.7	5
881	4	57.8864	77.9493	19.8525	25.1983	24.5084	116.662	65.455	6.3	4.43	8.1	4.86	6
882	7	51.5784	72.0055	16.0564	25.7568	28.5329	165.817	91.409	6.8	4.24	8.72	15.09	9.6
883	13	46.7379	66.4914	17.549	21.4277	24.3375	169.196	96.6	6.8	4.95	8.25	5.85	5.1
884	6	44.8652	64.9117	23.6021	30.6585	30.7892	145.122	81.668	3.8	2.08	40.4	9.4	5.2
885	5	52.1725	72.2272	20.8009	21.3908	23.7495	167.182	96.242	5.7	3.49	3.97	5.59	4.4
886	24	49.4593	68.9309	19.4787	18.0929	21.0103	165	100.824	5.8	3.74	5.45	5.03	4.9
887	1	51.1567	71.2033	21.2952	25.086	21.968	153.204	73.305	4.9	2.96	4.47	4.96	5.6
888	16	50.1848	69.807	21.6115	24.4735	26.351	166.43	105.272	6.3	4.5	7.56	5.55	4.9
889	2	38.9432	58.9788	24.6032	25.7034	27.1623	150.486	86.425	7.1	5.08	3.61	5.34	4.4
890	6	54.4312	74.4695	26.1021	25.8908	25.8487	136.245	91.794	6.4	4.34	8.38	5.39	5.1
891	9	53.9576	73.8699	17.505	25.4388	27.618	185.621	85.828	5.1	3.56	32.13	6.39	6.3
892	23	41.4976	60.9637	19.2069	26.2389	28.8351	161.181	104.586	5.6	3.4	14.63	6.5	5.7
893	10	41.8809	61.6947	25.2391	27.495	28.8267	124.905	86.821	6.2	3.96	8.88	6.53	5.7
894	5	39.2799	59.3155	25.1261	24.3298	27.3783	131.518	88.817	6	4.25	5.5	5.31	4.4
895	20	52.6434	72.1643	22.1992	26.9297	28.912	167.218	104.366	6	3.83	14.24	5.93	4.3
896	9	43.2033	63.0883	23.6065	28.8136	28.1713	167.027	95.274	5.8	4.01	5.22	5.15	5.3
897	20	51.4031	70.9131	22.1711	23.5308	24.4389	159.543	72.367	4.6	2.89	7.64	5.91	5.5
898	1	50.7926	70.8309	21.9269	25.0416	26.3843	156.774	81.552	5.7	4.03	9.98	4.64	4.7
899	15	47.0828	66.9377	19.9366	23.7439	24.3974	143.721	84.073	5.5	3.54	7.57	4.88	4.4
900	22	43.9124	63.3949	25.5617	27.2867	30.012	145.659	86.901	7.2	3.93	9.99	5.96	5.2
901	10	59.1102	78.9185	21.2469	26.818	31.454	158.903	90.885	6.2	3.33	41.6	12.2	7.5
902	15	48.7748	68.6242	24.743	31.4652	32.274	167.904	94.415	6.6	3.94	20.52	5.68	4.7
903	20	48.6516	68.1697	20.8162	28.4082	29.6652	165.315	106.827	5.8	3.11	9.24	5.75	4.5
904	1	42.1684	62.2149	16.9025	25.4721	30.6154	198.813	106.945	5.8	2.55	24.7	8.9	6.7
905	12	51.9124	71.7043	20.6282	25.3061	25.2099	189.519	78.192	3.9	1.62	8.73	6.2	3.7
906	7	42.6283	63.0582	22.0469	25.3694	27.216	125.507	81.026	6.6	4.77	3.89	5.55	3.6
907	18	41.2813	60.9582	23.1293	24.6121	25.1936	135.917	84.831	5.2	2.9	8.13	5.74	4.1
908	5	52.5996	72.6461	18.3001	22.2043	20.2876	125.38	74.289	4.8	3.16	9.21	5.67	4.9
909	15	45.5633	65.4182	21.8498	24.8941	26.8093	124.634	77.19	9.6		6.83	5.32	5.2
910	22	40.8378	60.3231	20.2933	28.5119	25.3559	167.122	99.175	5.9	3.86	7.23	5.29	5.3
911	9	44.2163	64.1013	23.5466	24.4541	25.1246	184.643	90.678	7.2	4.7	6.34	4.91	5.2
912	14	43.4004	62.642	22.8575	27.5451	33.1354	135.804	76.085	6.6	4.13	15.5	7.6	6.2
913	1	51.0363	71.0965	21.6877	24.7568	24.5014	141.412	88.335					4.9
914	17	54.924	73.2813	22.4093	26.3658	26.4988	187	102	4.5	2.06	18.16	6.08	5
915	13	59.2799	79.0527	19.1817	24.9469	29.7276	137.251	81.584	6.2	4	30.87	5.32	5.5
916	8	59.9261	79.8385	19.1886	26.2037	27.0708	116.578	74.364	7.3	5.21	6.49	6.5	4.7
917	17	44.0438	63.7016	22.735	24.118	26.3138	131.02	78.214	5.8	4.04	10.42	5.86	6.6
918	3	46.7214	66.7625	22.2604	24.9136	24.5585	146	90.5	5.1	3.27	4.75	5.09	5.3
919	16	45.755	65.3552	23.7184	28.1404	29.9505	175.92	89.72	5.2	3.08	11.36	7.51	5.1
920	18	55.6715	75.3429	24.0994	26.7774	25.3935	159.776	80.733
921	13	41.1307	60.8843	20.6729	22.6245	23.2963	98.585	70.517	4.2	2.56	3.73	6.46	4.9
922	5	39.7372	59.8029	19.7128	22.9483	22.0074	104.917	71.299	6.5	4.78	4.88	5.53	4.4
923	24	53.5058	72.9938	26.3619	27.5796	26.8336	188.669	81.871	6.3	4.39	6.36	5.35	4.8
924	2	47.6879	67.7426	22.89	26.8254	28.2118	138.888	71.336	5.3	3.59	21.4	5.14	4.5
925	3	41.6181	61.6537	27.748	25.1632	28.3409	123.649	85.047	6.1	4.62	4.1	4.9	4.2
926	20	50.8364	70.3436	19.7394	27.7617	27.0867	146.751	92.001	6	3.92	11.27	5.8	5.3
927	24	41.6838	61.1663	19.3455	21.7918	26.9072	127.722	96.527	8.1	5.91	10.63	4.52	5.4
928	7	49.076	69.4812	21.5351	25.1018	28.3926	127.247	78.14	5.7	3.26	11.37	5.46	5.1
929	24	47.8357	67.3238	20.6735	27.8857	30.3481	141.238	83.299	6.9	4.9	8.04	6.37	5.4
930	2	56.8871	76.9336	23.1598	28.7337	31.3699	133.573	73.813	5.7	4.01	7.24	5.4	4.5
931	4	52.7228	73.9521	22.9978	28.9695	28.0576	169.288	81.632	6.1		4.7	5.71	5.6
932	5	40.167	60.2245	24.552	25.2285	29.5699	131.338	84.832	6	4.11	21.46	5.92	4.1
933	3	49.5113	69.5469	23.734	32.1212	33.5108	149.774	95.145	6.6	4.82	17.21	5.86	4.9
934	24	43.5565	63.1595	22.5464	24.5273	25.2777	189	106	5.7	3.69	4.06	6.37	4.6
935	3	43.8932	63.9398	20.6957	25.7991	26.2225	143.532	89.379	5.1	3.23	5.47	5.18	4.9
936	24	44.8077	64.2902	19.186	25.6813	21.5775	122.525	79.513	4.5	2.67	9.09	5.01	5.1
937	24	41.8672	61.3333	19.8176	30.9951	37.3523	152.306	89.452	6.3	4.45	19.71	5.47	4.1
938	17	58.6064	78.2861	19.2304	26.0783	28.3953	130.619	65.624	7.4	5.42	9.58	7.2	6.6
939	5	52.9829	73.0431	21.4364	23.3916	22.389	130.169	75.606	4.3	2.89	6.58	4.88	4.7
940	21	49.1362	67.5428	22.8726	23.5636	25.3864	194.676	99.204	6	3.9	2.11	5.13	4.9
941	12	46.8939	66.1519	19.9358	23.3456	24.1966	133	77	5.9	3.34	2.81	5.3	4.3
942	4	46.3162	66.3655	24.4979	26.4207	26.4309	173.425	101.415	5.4	3.37	8.85	5.34	4.7
943	13	41.8563	61.6044	21.5139	21.7159	21.7031	98.817	63.566	5.1	3.33	4.87	5.94	4.5
944	9	52.6188	72.5202	22.1394	28.9498	25.7916	158	71	5.9	3.67	31.5	10.8
945	22	42.0534	59.9918	24.9234	29.7823	32.4221	122.46	72.822	6.1	3.85	13.93	5.37	4.9
946	10	42.3299	62.1629	21.5745	20.484	21.1959	168.522	89.405	5.6	3.36	6.6	5.74	5.7
947	17	47.258	66.9213	25.7706	26.226	30.6403	112.845	65.583	3.9	2.01	7.43	5.71	5.3
948	5	48.7748	68.8378	22.0129	23.5486	26.4163	144.661	87.277	5.9	4.27	7.75	5.7	3.7
949	11	46.8227	67.7098	19.8038	25.2699	28.3516	151.431	87.678	4.6	2.68	5.5	6.03	4.8
950	20	57.4073	76.9254	24.0418	24.5393	25.3273	164.665	81.601	5.4	2.89	10.19	5.65	4.3
951	14	60.2218	79.4716	18.2632	25.3061	28.2566	164.069	99.533	4.7	2.43	9.85	5.2	5.2
952	22	56	75.4634	22.7291	27.469	30.8488	207.427	102.264	5.2	3.36	8.05	4.42	4.8
953	3	41.3032	61.3415	24.6834	29.486	26.9354	136.428	77.846	6.3	4.51	8.56	5.63	5.2
954	24	45.0376	64.5175	24.0664	32.2039	29.889	141.038	85.914
955	3	47.822	67.8439	25.1755	28.6308	31.4291	138.325	79.505	5.3	3.97	20.48	7.24	5.5
956	10	45.744	65.5743	22.0808	21.944	21.3384	127.629	74.544	7.3	4.61	8.34	5	5.1
957	11	55.3046	76.1889	21.5643	29.7974	36.3998	165	78
958	6	41.1992	61.2539	25.4766	26.0924	33.0218	192.199	111.229	5	1.98	23.26	8.22	5.9
959	5	46.0096	66.0643	21.8216	24.9719	25.9325	163.87	90.871	9.1	7.18	6.7	5.19	4.1
960	17	44.3012	63.9754	22.4744	22.3874	25.4068	149.786	90.808	5.8	3.62	5.8	5.45	5
961	13	49.065	68.8241	19.3204	23.3165	26.6026	104.806	68.571	5.6	3.8	6.93	5.91	4.8
962	20	41.8426	61.347	21.4975	25.2321	26.5971	155.736	85.076	6.6	3.93	9.56	6.37	4.7
963	1	54.7351	74.7707	28.227	27.9209	30.6733	131	81.5	7.3	4.62	20.26	6.61	6.3
964	5	49.3114	69.3689	20.4021	25.7609	26.2248	132.347	95.746
965	19	42.0507	62.2313	24.856	25.4489	29.4728	160.785	88.281	8.2		13.33	6.65	5.5
966	6	51.8877	71.9452	20.2759	31.992	35.2705	148.095	76.157	4.8		53.3	5.5	6.3
967	3	45.9493	65.9849	21.3809	25.2795	27.2077	152.158	90.34	5.9	3.61	6.86	4.89	4.8
968	7	41.462	61.8836	24.129	26.9346	27.6249	134.26	84.529	7.6	5.19	9.53	5.83	4
969	16	41.4784	61.0979	21.1791	25.052	26.7438	128.275	81.199	5.1	3.21	6.78	5.44	5
970	6	52.282	72.3285	20.4508	28.5388	30.727	161.421	91.565	6.3	3.47	12.46	5.5	3.9
971	22	54.8145	74.2861	17.9903	32.6525	29.973	136.878	76.59	7.5	5.25	7.77	5.74	3.8
972	14	58.0835	77.3251	21.1786	25.3627	26.0443	134.547	88.396			7.48		4.3
973	3	51.4497	71.4716	22.8113	23.7332	23.9356	138.811	90.82	6.9	4.42	11.21	5.15	4.5
974	17	43.7591	63.4223	20.6785	25.6019	31.3943	155.582	90.359	6.6	3.98	12.63	5.06	3.9
975	17	52.9747	72.6516	22.683	23.9729	23.9756	143.793	92.788	7.3	5.29	8.06	5.75	4
976	13	51.7919	71.5647	21.4014	22.8817	24.6874	122.776	89.592	6.7	4.4	4.66	5.84	5
977	7	46.5626	66.9678	21.8768	24.7784	25.2003	141.272	80.597	6.8	4.7	6.77	5.66	4.3
978	24	54.809	74.2697	19.9062	25.9829	28.0728	164.085	86.419	6.1	4.19	9.01	5.41	5.3
979	17	59.5702	79.2307	22.0058	24.6942	23.9874	163.573	82.232	5.2	3.21	3.41	6.23	4.3
980	20	48.1588	67.6824	22.1758	23.7011	24.0653	135.023	88.687	7	4.42	3.88	6.26	4.4
981	22	45.0924	64.5804	24.2735	27.6737	29.6342	163.633	92.069	6.6	4.6	8.96	6.34	4.8
982	6	40.783	60.8296	17.5063	21.2957	24.7498	163.768	98.35	6.9	4.64	8.2	6.88	5.1
983	12	49.4976	69.2923	23.4573	24.1683	28.4679	176.418	89.51	4.9	2.94	5.55	4.81	4.7
984	14	49.9274	69.1691	25.3743	26.6736	25.8565	115.473	74.649	4.8	2.85	11.57	5.61	4.1
985	17	52.8049	72.4846	22.4702	26.3413	33.4685	134.95	71.413	5.4	3.47	25.71	5.52	4.2
986	18	45.3771	65.0595	20.9531	23.0388	29.8022	150.721	86.984
987	8	58.9843	78.8912	20.0541	23.2892	25.4778	160.927	88.245	3.9	2.32	5.14	5.23	4.9
988	19	42.3573	62.527	19.3941	21.8817	20.5785	133.157	87.278	2.9	1.03	5.15	5.28	5.7
989	14	44.5229	63.7645	20.3898	23.8183	27.4375	157.81	91.427	4.9	1.55	21.32	5.28	4
990	16	53.4538	73.076	20.3938	22.1021	27.415	170.852	97.824	5.1	2.39	5.64	5.53	5
991	4	49.2129	69.2786	21.6451	22.0351	24.9101	165.47	88.472	5.7	3.7	4.47	5.1	4.1
992	12	57.7248	77.5387	23.0116	26.2263	29.6477	150.678	87.678	4.7	2.48	9.29	5.12	4.8
993	16	59.6085	79.2088	18.2652	21.1853	22.4256	186.338	90.46	5.6	3.72	3.54	5.26	4.6
994	5	45.2101	65.2512	21.2271	22.6211	23.8573	138.466	81.768	6	3.79	7.22	6.48	3.9
995	5	54.6119	74.6585	17.1972	19.8405	19.79	179.719	79.912	6.2	4.05	4.77	5.49	4.4
996	20	46.538	66.0479	19.054	22.3926	22.0082	211.996	109.851	7.5	5.47	6.6	8.9	5.3
997	16	46.5818	66.1848	21.2511	20.853	20.7511	130.324	79.695	4.6	2.54	1.86	5.18	4.8
998	21	40.6352	60.1752	27.3716	27.8539	36.6009	134.452	85.786	6.4	4.18	12.21	5.94	4.4
999	5	43.5373	63.6003	29.5098	30.4609	33.4353	127	79	4.6	3.01	10.28	5.49	4.8
1000	23	42.5435	62.0315	27.2166	26.6436	27.4599	147.284	82.977	5.8		5.1	5.14	5.1
1001	3	49.9603	70.0014	22.9364	30.3223	31.9247	140.358	82.028
1002	20	51.5455	71.0527	21.2222	25.8113	24.9181	195.672	94.474	7	4.14	8.54	6.25	4.2
1003	20	58.7159	78.2423	19.7563	27.28	27.1207	202.561	84.656	4.7	2.82	9.98	6.55	4.6
1004	14	52.9281	72.1588	20.9993	22.7044	23.0363	164.739	120.218					4.7
1005	5	46.2505	66.2888	21.2375	25.5843	24.9193	161.342	108.326	5.3	3.68	5.41	5.2	5
1006	22	53.0595	72.5448	20.9774	22.0969	20.7657	152	74.626	6.3	4.03	3.21	5.78	4.7
1007	22	53.9713	73.4511	22.774	24.7567	22.5554	127.639	74.053	7.6	5.45	3.05	5.31	4.4
1008	17	47.0308	66.7132	22.6834	27.9178	30.7373	156.565	75.785	6.8	4.51	5.92	5.83	4.2
1009	7	46.3217	66.7242	25.7069	26.5703	28.2377	162.367	85.285	7.8		12.67	4.9	4.9
1010	10	40.6133	60.4463	24.2175	25.4369	27.9595	120.8	91.988	6.6	4.52	19.99	5.02	5.7
1011	21	40.835	60.3778	20.2648	25.6336	25.968	147.06	87.749	7.4	5.53	11.48	6.13	4.5
1012	22	55.6742	75.1458	23.1685	26.2939	29.306	150.312	85.026	4.4	2.75	5.92	6.41	4.5
1013	4	42.4778	62.5188	21.9269	21.0375	22.1719	148.123	78.476	5.8	4	4.11	5.25	4.5
1014	10	52.4517	72.2628	20.932	31.366	28.8925	150.049	85.787	4.2	2.51	5.1	4.55	6.7
1015	22	44.3888	63.8686	23.6613	22.8039	23.2693	172.976	95.247	6	4.11	10.71	5.43	4.8
1016	3	48.6215	68.7584	23.6045	21.1692	25.1651	165.966	104.467	5.5	3.67	3.74	5.35	4.9
1017	5	49.3333	69.3963	18.0529	22.8471	25.9055	155.42	84.219	5.4	3.89	5.49	5.26	4.8
1018	17	55.332	75.0089	17.0499	26.5625	24.458	165.615	91.313	5.4	3.55	11.21	6.81	4.4
1019	7	42.883	63.3046	25.8597	28.6719	29.9212	132.256	87.969	5.2	2.99	8.99	6.2	5.1
1020	21	54.8583	74.3765	20.6611	25.3391	27.1298	172.374	90.198	7.5	5.53	20.29	5.55	4
1021	9	44.794	64.6845	25.55	24.9939	24.7568	168.019	73.706	7	4.31	34.3	6.1	6.1
1022	24	54.1054	73.5907	26.9446	28.8009	30.2486	161.524	88.441	6.3	3.94	7.62	5.71	4.2
1023	23	51.8522	71.321	29.3913	29.5761	29.8963	125.524	70.98	6	3.67	6.18	5.71	4.8
1024	6	44.0274	64.0739	21.4717	23.3644	25.5625	149	82.5	6.5	4.48	7.55	6.02	4.7
1025	20	47.7016	67.2197	21.2199	27.7181	30.9842	163.646	97.411	5.1		16.7	19.1	10
1026	10	60.0274	79.8576	24.723	29.2787	25.3015	147.483	92.505	4.8	2.93	4.19	5.14	6.5
1027	3	50.4531	70.475	23.6086	26.8221	27.6229	141.671	78.807	6.2	3.89	5.67	5.41	4.7
1028	20	51.781	71.2827	23.1531	26.0821	28.4733	161.099	104.552	3	1.47	11.18	5.96	3.6
1029	21	44.0164	63.5373	20.1329	23.7513	22.3131	155.248	79.026
1030	7	53.6071	74.0342	20.4291	21.4367	23.7744	157.036	76.552	6.1	4.21	7.17	5.87	4.4
1031	3	49.4511	69.4702	22.9407	23.6708	25.9724	150.823	90.418	6.8	4.71	11.81	5.26	5
1032	13	58.6064	78.3628	19.0299	25.1734	25.3348	122.692	75.553	5.6	3.52	9	10.5	7.7
1033	15	49.0459	68.8953	22.1018	24.5084	24.9169	147.758	83.54	6.7	3.92	9.4	5.68	4.2
1034	17	42.3217	61.9932	28.3891	30.55	30.9395	136.509	89.799	6.8	4.69	15.5		7.9
1035	16	42.2505	61.8508	22.4864	24.2303	31.0247	138.249	97.457	6.5	4.52	27.42	4.9	4.9
1036	7	57.306	77.7084	20.7422	23.1898	24.9121	165.411	84.505	6.4	4.17	4.52	5.85	4.9
1037	22	57.6345	77.1143	22.9503	26.1924	26.6867	175.929	92.572	6	3.72	18.6	5.9	6.2
1038	7	40.9665	61.3908	17.8594	21.0705	24.9585	127.748	81.58	5.4	2.98	11.42	6.17	4.6
1039	12	57.5277	77.3333	21.4969	25.9716	26.8065	202.115	98.769	6.7	4.63	9.37	5.46	5.7
1040	18	43.9617	63.6413	20.9771	21.4335	21.9631	125.155	78.65	6	3.52	1.6	6.16	5
1041	9	48.3258	68.5175	21.8857	25.6744	26.0442	137.043	85.187	5.5	3.72	4.47	5.26	4.2
1042	4	50.9843	71.0472	29.3336	26.5562	24.8193	159.43	82.307	5.1	3.18	6.52	4.81	4.5
1043	10	45.0349	64.8706	20.8132	24.1049	29.9605	153.519	82.442	7.3	4.97	7.88	5.17	6.1
1044	10	48.0876	67.9042	18.5084	21.5447	22.6348	155.966	88.401	6.5	4.34	13.42	5.49	6
1045	5	50.5188	70.5572	20.4609	25.7955	23.6874	153.038	83.262	4.8	3.16	7.22	6.13	4.6
1046	9	52.2245	72.1177	23.5646	23.9854	22.7088	153.118	71.413	6.5	4.71	3.55	4.79	4.8
1047	5	52.9582	73.0157	18.5759	22.3825	22.8838	155.065	80.367	5.8	4.12	8.21	5.57	5.1
1048	6	46.5955	66.653	24.4824	26.6031	28.0873	124.522	68.593	6.9	4.85	23.11	7.31	4.6
1049	7	53.8015	74.2313	26.8565	24.8734	30.9804	124.521	74.067	4.8	2.42	9.64	5.73	4.9
1050	10	50.8611	70.6776	20.6719	27.3289	27.1706	136.877	80.455	6.2	4.18	5.76	5.54	5.4
1051	10	57.9959	77.8289	21.8818	23.2947	27.2728	163.308	84.428
1052	14	54.4668	73.7057	22.4005	27.1369	29.507	159.284	81.633	6.7	4.9	6.76	5.45	4.1
1053	3	44.0602	64.0986	23.2971	22.7251	22.6693	160.716	84.702	6	4.05	5.1	6.07	4.1
1054	17	51.8138	71.4771	21.3907	26.2888	26.2214	129.547	88.416	5.3	3.1	8	5.53	4.8
1055	17	43.6386	63.3128	19.8379	22.4902	24.7294	164.084	100.393	8.7	6.39	10.42	6.54	4.2
1056	23	53.5907	73.0815	27.6573	21.889	27.8407	170.09	108.935				6.27	5.1
1057	5	50.037	70.0999	15.9787	20.6978	25.3627	136.956	73.791	7		9.81	5.47	4.2
1058	22	43.5264	63.0144	19.6982	22.1027	26.3282	152.488	95.247	8.2	5.89	3.9	5.8	4.4
1059	17	54.935	74.6146	19.6624	23.7739	23.1936	162.951	86.959	4.3	2.21	3.93	5.98	5.1
1060	20	41.1499	60.6543	23.6591	30.6398	33.9529	136.268	70.237	6.3	4.19	8.56	5.45	4.4
1061	21	54.5873	74.1246	21.1012	23.4024	23.3922	127.614	76.46	7.3	5.13	16.65	5.72	5.1
1062	16	46.2396	65.8563	21.242	24.2638	25.866	179.893	100.455	6.2	4.65	5.59	4.88	4.4
1063	8	49.3908	69.284	22.7619	24.5788	27.2411	196.193	101.564	7.4	5.66	14.08	5.24	4.5
1064	10	40.6626	60.4682	21.2332	22.4998	26.1686	167.578	95.982	7.9	5.63	6.94	4.78	5.7
1065	18	49.6537	69.3361	22.4053	25.0057	26.8878	127.286	72.92	6.1	5.79	15.95		3.9
1066	4	49.1581	69.2183	21.5384	25.363	25.6933	176.423	97.005	7	4.28	10.5	5.2	4.7
1067	7	58.1574	78.5763	19.2057	23.7697	24.7812	116.728	59.956	7.6	5.14	11.67	5.21	4.7
1068	13	50.8391	70.6146	21.2827	29.2099	33.7122	154.222	89.092	7.1	4.8	6.22	6.1	5.1
1069	21	52.9446	72.4846	21.5268	25.1311	28.0691	116.126	80.221
1070	16	41.8125	61.4182	24.7213	26.7536	30.1348	188.54	104.279	6.3	4.28	21.64	5.39	4
1071	21	52.5777	70.5654	25.6205	26.8655	29.2346	183.605	90.789	5.9	3.8	9.15	4.72	4.6
1072	4	59.3046	80.5503	19.6695	23.2961	23.1387	163.723	76.667	5.7	3.73	3.66	6	4.9
1073	20	57.4593	76.9692	19.6804	26.1857	20.5405	103.24	75.082	3.2	1.52	5.4	5.9	4.9
1074	18	42.6776	62.3409	19.3912	20.779	26.5853	151.786	89.588	6.2	3.59	6.72	6.43	4.6
1075	3	43.1759	63.2005	23.1546	25.5632	25.9525	197.688	106.007	5.5	3.47	4.97	5.01	4.4
1076	23	47.9288	65.9603	22.0965	25.4235	27.8887	125.944	88.676	6.3	4.65	12.91	6.81	6.3
1077	20	44.9144	64.4162	23.8516	25.7771	25.9146	203.16	114.259	7.1	4.77	8.5	6.38	5.9
1078	24	58.152	77.6372	29.1784	26.7114	27.7991	155.891	92.484	6.3	4.13	8.83	5.48	5.2
1079	5	51.2608	71.2964	20.5096	28.3635	28.1161	152.056	86.255	4.6	2.41	12.73	5.69	4.9
1080	24	45.5743	65.0595	21.3324	23.5602	25.4333	143.5	81.5	5.7	3.83	8.48	5.5	4.5
1081	12	56	75.8138	23.2111	28.9224	29.0859	152.232	90.024	5.7	3.88	8.56	6.78	6.1
1082	8	59.0335	78.9158	25.9979	30.8083	36.7032	165.981	91.354	4.6	2.56	54.18	8.21	5.6
1083	19	41.4456	61.6208	20.8859	25.9503	32.3962	146.183	84.369	5.8	3.66	8.75	5.2	4.7
1084	6	54.0589	74.2122	19.4754	24.627	24.4177	151.375	82.84	5.4	3.35	11.11	5.22	5.3
1085	14	52.4654	71.707	22.7044	28.9686	30.608	101.477	60.069	4.9	2.26	79.1	11.4	6.1
1086	16	41.1061	60.7036	21.2091	25.6248	27.7162	144.319	90.872	4.5	2.58	20.51	5.84	4.7
1087	10	41.6975	61.5277	17.8499	22.3491	22.5434	137.986	80.391	7.8	5.46	9.08	5.43	6
1088	18	48.898	68.5804	25.6153	25.8227	28.3117	127.815	78.084	5.7	3.72	3.54	5.32	4.2
1089	1	56.115	76.1561	21.8365	24.6024	23.2548	184.317	72.762	5.4	3.37	3.69	5.22	4.1
1090	24	43.3429	62.809	21.6681	25.0211	27.0177	142.062	79.344	7.1	4.87	9.01	6.39	5
1091	21	45.577	65.1061	15.3363	18.7697	24.9375	148.065	84.316	4.8	3.26	24.2	7	6.4
1092	20	42.9213	62.6913	20.6016	23.7805	26.6413	113.656	75.479	7.9	5.92	6.99	6.07	4.6
1093	5	44.2738	64.3395	22.9929	29.6833	28.8969	129.91	78.777	5.5	3.45	9.33	5.76	3.8
1094	16	45.232	64.8296	26.0877	22.5232	21.7968	142.107	75.184	6.3	4	4.35	5.65	4.2
1095	18	41.796	61.473	22.6404	24.1014	25.3099	149.123	96.359	6.5	4.21	3.34	5.85	4.3
1096	8	44.9802	64.8925	22.5065	22.2215	24.5398	160.996	104.832	6.4	4.08	6.55	4.71	5
1097	17	44.2546	63.9288	22.3455	21.5931	21.3455	125.114	78.341	6	3.52	3.47	5.1	4.1
1098	20	57.3881	76.9117	25.0306	28.6691	30.4422	180.964	85.171	7	4.52	7.85	5.96	4.8
1099	2	38.3682	58.412	24.5502	26.9575	29.9642	143.283	78.907	7.5	5.31	10.19	5.53	4.8
1100	23	49.8316	69.3224	20.0028	25.2956	26.7567	197.727	101.472	7.5	5.33	13.45	7.09	4.4
1101	18	50.9843	70.6557	21.5602	21.2022	21.6647	96.112	68.178	5.3	2.4	3.52	5.38	4.5
1102	18	48.1807	67.8604	21.5143	25.4184	25.4625	143.48	81.117	5.2	3.27	5.5	5.88	4.1
1103	17	58.705	78.3573	25.2423	30.1062	30.968	152.637	88.516	6.5	8.21	16.57		4.1
1104	19	48.0137	68.2026	20.1284	21.8827	24.9382	168.35	95.784	6.9	4.61	7.03	6.48	4.8
1105	12	49.1828	68.9911	19.9463	26.7997	27.7323	144.594	91.709
1106	10	45.7303	65.5387	24.616	28.9591	28.1511	142.865	82.169	5.1	3.11	15.09	8.59	9.1
1107	22	43.4661	62.9295	21.728	23.3665	28.7201	147.238	86.032	6.7	4.28	5.15	5.16	4.7
1108	10	56.9062	76.7146	21.9151	19.8354	21.9803	112.076	72.35	5.2	2.57	7.01	5.05	5.4
1109	10	50.7981	70.6311	21.6948	30.9134	32.899	179.949	99.327	7.6	5.24	4.66	5.6	5.3
1110	7	51.5811	71.9836	17.7629	26.0449	29.5134	186.594	83.014	7.3	4.65	14.37	5.63	5.2
1111	23	52.9966	72.4764	17.5331	22.8522	24.9557	157.175	97.473	6.3	4.06	6.34	6.2	6.5
1112	3	51.3648	71.3895	27.3586	29.2396	31.7447	130.231	71.599	5.7	3.89	5.81	5.08	4.6
1113	2	47.5346	67.5921	22.4215	26.0325	25.2433	116.377	79.407	5.2	3.44	9.83	4.95	4.6
1114	12	47.8987	67.7125	18.425	25.7117	29.7693	176.175	81.449	5	2.76	14.39	6	5.2
1115	3	46.0068	66.0479	20.5648	26.0415	24.7901	141.371	79.008	4.8	3.39	4.76	5.76	4.6
1116	10	59.6742	79.488	22.7018	24.4672	25.75	118.768	58.603	6.8	4.19	18.4	4.8	6.4
1117	6	47.1212	67.1814	22.5399	24.626	24.4872	126.787	80.666	11.6	9.1	3.7	5.42	4.5
1118	6	54.3984	74.4531	25.2231	22.2774	18.0521	151.628	74.335	5.7	3.61	6.78	5.28	4.8
1119	5	57.2621	77.3169	21.9979	23.3595	25.3593	148.5	71	6.1	4.2	6.93	5.4	4.3
1120	10	43.729	63.5455	20.3068	29.6871	30.3174	154.497	95.354	4.6	2.82	13.03	5.19	6.1
1121	10	55.0335	74.8446	23.6877	25.6365	27.6186	195.122	101.811	8.1	5.53	16.99	5.36	6.2
1122	17	45.399	65.0787	21.8438	22.6154	23.5517	177.659	109.881	4.5	2.5	3.19	5.74	4.3
1123	6	43.102	63.1403	24.7791	26.4786	28.4363	157.014	94.027	4.3	2.45	6.33	5.13	4.9
1124	12	50.2724	70.0835	22.6834	25.7435	27.5324	117.725	86.166	8.1	5.71	6.98	5.02	5.4
1125	14	58.319	77.5524	24.1195	24.3152	26.1936	129.102	78.293	6.1	3.56	5.02	5.02	4.8
1126	3	45.5031	65.5387	23.0329	23.3529	23.3553	130.514	85.741	5.8	3.56	4.16	5.41	4.2
1127	4	40.7803	60.8405	22.8417	25.9938	28.6287	148.935	93.576	5.7	4.16	8.12	6.04	5.7
1128	6	44.9446	65.0048	20.9871	23.598	24.5556	227.99	95.829	5.6	3.6	28.8	12	6.6
1129	9	50.0507	69.9576	19.2469	26.0583	29.5268	185.69	81.159	5.9	4.27	15.02	6.74	6
1130	5	50.6721	70.7324	20.7357	24.312	27.0091	133.54	71.362	7	4.37	11.8	8.7	5.5
1131	1	50.6968	70.757	17.1161	23.3027	22.784	176.585	104.503	6	3.74	2.57	5.54	5.1
1132	3	56.8241	76.8487	23.3456	25.368	29.7619	120.698	77.846	5.3	3.05	12.06	5.89	5.1
1133	12	41.4319	61.2457	22.7813	26.8274	27.7296	154.751	94.654	4.7	2.63	8.8	6.6	4.5
1134	9	59.9617	79.8494	18.6145	19.1618	18.1638	151.884	77.1	4.1	3.04	2.94	5.52	5.7
1135	19	52.9172	73.1116	20.6785	22.8234	23.2423	158.274	91.792	7.5	5.65	14.5	5.57	3.9
1136	6	42.4011	62.4668	22.5335	26.5061	27.466	133.511	86.15	5.5	3.93	9.44	5.52	4.2
1137	16	45.9877	65.6126	20.6555	20.6608	28.3954	131.309	77.965	5.3	2.44	8.38	5.08	4.6
1138	18	56.4791	76.1588	20.3486	31.5135	32.6762	170.428	78.129	5.5	2.86	16.7	8.8	4.7
1139	18	56.3641	76.0219	23.585	22.6023	21.1924	143	65	4.3	2.66	8.38	5.11	4.7
1140	16	55.2745	74.8802	21.8445	25.9958	26.8288	167.412	74.982	6.2	4.31	4.4	6.92	6.9
1141	7	54.0424	74.4695	20.7901	24.2297	24.2572	168.823	97.306	5.4	3.48	10.7	6.2	4
1142	22	41.5113	60.9802	26.0715	27.2327	25.7276	185.984	104.782	5.4	1.93	3.87	5.51	4.8
1143	24	41.2101	60.7009	19.9096	22.0107	21.119	130.785	85.85	5.4	3.37	2.04	4.6	4.4
1144	7	44.6899	65.0979	22.3696	24.832	27.0563	98.857	57.708	6.1	3.64	7.46	5.56	5.4
1145	16	54.9952	74.601	22.6171	26.8102	28.9242	103.045	72.499	4.7	2.83	4.39	5.85	4.3
1146	3	41.8097	61.8453	21.3447	25.7241	30.7084	153.426	77.946	6.7	4.38	13.7	5.28	4.3
1147	17	45.9411	65.6044	22.4033	25.4161	25.6495	127.829	84.25	6	3.85	7.02	5.47	4.2
1148	19	52.2957	72.4764	25.4722	30.7146	37.162	141.75	79.406	5.9	3.84	13.24	5.58	5.6
1149	18	56.1862	75.8604	22.3358	29.1897	30.6361	161.243	84.102	6.7	4.55	7.34	5.81	4.7
1150	15	54.0999	73.9302	22.4144	26.0316	27.9164	159.551	87	5.4	3.72	6.69	5.12	4.3
1151	10	40.7502	60.5613	21.8095	27.747	30.3034	118.278	89.891	7.4	4.89	10.82	5.1	4.6
1152	9	42.4778	62.3655	22.6834	24.9605	28.5633	165.5	82.5	6.2	3.88	10.04	5.61	5.4
1153	23	43.3922	62.8611	18.9124	21.9176	23.0889	198.503	97.282	6.8	4.96	4.49	5.58	6.9
1154	6	43.3703	63.4086	24.0956	28.0664	26.1485	163.768	95.829	4.9	3.31	5.26	5.94	5.2
1155	4	49.7413	69.7906	21.6032	28.5029	29.8319	178.422	106.804	5.5	2.73	17.67	5.71	4.8
1156	22	53.8535	73.3251	23.3539	27.836	27.9128	153.57	75.564	5.5	3.35	3.85	5.87	4.7
1157	13	40.5969	60.3723	24.5217	24.3829	25.728	126.792	86.708	5.3	3.05	12.05	5.39	4.6
1158	13	43.8576	63.6085	22.8837	25.0453	28.7355	154.468	99.385	5.1	3.22	4.57	5.59	4.3
1159	9	43.781	63.6687	21.4627	22.997	25.6756	136.398	72.433	8.7	6.13	7.97	7	5.2
1160	23	42.4942	61.9603	23.9128	26.7943	29.6	111.183	67.981	5.9	4.18	2.75	5.95	5.5
1161	2	42.371	62.4339	25.5633	28.8945	26.8797	148.474	82.358	5.1	3.48	41.34	5.46	4.6
1162	16	58.5024	78.1191	18.4156	29.3419	32.8306	125.201	82.201
1163	4	43.2225	63.2909	25.6807	27.5131	31.1412	90.63	72.977	6.1	4.14	18.03	5.23	5.2
1164	13	40.5092	60.2628	21.4674	25.1004	30.9672	126.769	75.077	7	4.76	16.08	5.25	4.6
1165	5	57.5633	77.6071	23.6719	27.4098	26.0241	157.298	88.304	4.7	3.15	12.06	6.02	4.3
1166	14	47.4004	66.6366	20.2491	24.7675	27.5668	147.705	87.57	6.9	4.47	6.65	5.52	5.7
1167	16	45.1417	64.7639	20.8292	24.8712	27.7043	177.239	94.348	7.2	5.16	9.74	5.74	4.6
1168	2	45.1335	65.1937	24.3943	24.1878	24.8349	174.161	89.665	7.2	5.14	10.34	5.07	4.1
1169	18	52.4572	72.115	22.4349	24.8607	22.4008	189.29	96.399	5.9	3.48	4.77	5.24	5.1
1170	7	46.0753	65.3744	18.9058	21.693	23.8623	110.9	73.019	6.2	4.31	6.89	4.74	4.4
1171	14	40.5229	59.7563	21.9657	25.5444	29.2966	97.425	71.222	6	4.54	5.71	4.85	4.3
1172	22	58.7406	78.2122	23.4866	25.8887	28.3739	123.151	75.06	6.3	4.63	8.19	6.03	4.4
1173	22	58.6667	78.1492	23.2386	28.2067	24.9435	152.362	94.082	7	4.84	7.47	6.09	4.2
1174	6	54.8008	74.8446	19.5297	26.6088	25.1482	119.934	63.55	4.1	2.28	13.8	7.4	5.3
1175	14	44.4408	63.6824	18.1796	23.7279	26.4596	156.215	90.361	9.9		12.55	5.6	5.8
1176	16	53.1992	72.8241	21.3743	28.4736	29.3887	152.354	89.72	6.3		24.2	9.5	6.1
1177	9	60.3532	80.2464	23.3707	25.7052	27.7282	117.658	75.161	5.1	3.34	9	5.69	5.3
1178	16	52.3066	71.9288	23.8842	24.8541	27.5093			6	3.98	7.04	5.99	5.4
1179	12	44.7091	64.5038	22.9367	25.0667	27.5322	151.184	88.686	5.7	2.96	11.15	5.18	4.8
1180	11	47.6441	68.5147	26.7351	27.8975	30.7439	131.353	83.955	6.7	4.04	14.61	5.94	4.4
1181	17	50.2943	69.9767	21.1281	24.481	27.2212	120.11	78.341	6.8	3.85	9.66	5.89	4.4
1182	2	47.1102	67.165	21.7439	25.77	27.6441	203.152	107.994	4.8	3	15.5	5.21	3.7
1183	3	48.564	68.5914	18.0506	23.6402	26.0404	133.091	90.82	5.5	3.44	14.5	5.75	4.8
1184	23	46.7625	66.2313	23.4036	26.8229	29.2013	182.396	104.971	7.1	4.93	9.63	5.33	4.8
1185	3	46.4148	66.4312	17.8653	24.1572	30.98	154.536	82.028	6.6	3.93	19.44	5.51	4.7
1186	11	45.4702	66.4175	20.6782	25.8313	23.9793	145.037	71.675	5.7	3.69	3.84	6.52	4.7
1187	21	48.6598	68.1807	20.2224	24.9453	26.8923	171.401	94.61	5	3.13	10.97	5.82	4.2
1188	14	51.8658	71.1184	25.663	28.329	24.9918	135.537	66.676
1189	17	52.1396	71.8193	26.5936	32.4746	33.674	121.11	76.815	4.5	2.6	6.09	5.79	5.6
1190	18	46.2998	65.9795	20.0109	29.1668	27.3804	152.319	94.796
1191	4	51.1129	71.1567	18.955	23.9879	24.8534	136.426	85.398	5	3.14	18.63	5.9	5.5
1192	23	53.18	72.668	22.2686	24.2893	26.0786	144.721	92.215	6	3.46	7.39	6.12	6.7
1193	14	49.0185	68.2519	21.8423	26.8902	28.9338	175.5	91.5	5.1	2.87	5.65	5.65	4
1194	18	59.8549	79.5181	25.1187	26.2321	26.3569	160.257	95.548	6	3.87	4.97	6.45	5.3
1195	21	51.896	71.4415	21.8164	25.4728	26.2235	159.854	82.618	5.6	3.87	7.79	4.86	4.3
1196	17	42.4613	62.1246	22.2801	21.7545	20.5043	104.596	75.798	7.1	4.79	3.18	5.59	4.6
1197	11	42.3354	63.1978	23.4799	25.5127	25.7682			4.9	2.19	8.54	6.19	4.5
1198	1	48.7118	68.7721	18.8502	26.3739	23.6459	172.684	97.659	7.3	5.26	6.81	5.48	4.4
1199	14	51.7864	71.0445	32.2068	27.5131	28.3699	155.639	98.097	6.4	4.65	13.74	5.41	4
1200	7	56.1752	76.5996	19.7002	26.0113	27.5943	146.237	75.582	6	3.46	13.01	7.44	6.2
1201	17	45.2704	64.9309	19.3912	27.8055	29.2587	136.509	87.781	6.6	4.2	19.93	5.84	4.5
1202	7	58.9624	79.373	23.0246	28.3072	23.6232	149.646	109.857	4.1	2.1	10.84	13.25	6.7
1203	16	57.8398	77.4565	25.5654	27.8926	26.0216	128.334	70.969	7	4.49	7.79	5.17	4.9
1204	15	44.0657	63.9179	21.2804	25.3542	24.5957	132.464	69.323	7.6	5.42	18.87	5.43	4.9
1205	12	48.6324	68.7146	20.856	26.0182	26.9604	139.737	75.966
1206	10	43.102	62.9131	22.7846	30.8689	28.5467	183.917	101.807	5.3	3.17	8.4	4.97	5.6
1207	1	49.2293	70.8172	19.0171	22.2218	22.6323	136.396	79.414	6.4	4.24	3.69	6.04	4.9
1208	4	52.4682	72.5257	18.6452	26.0208	25.1753	189.128	75.171	5.9	3.85	8.51	5.33	4.9
1209	13	56.3313	76.1013	21.8876	23.0501	24.9175	173.688	99.102	6.8	4.41	5.83	5.61	4.5
1210	1	55.5264	75.5838	26.0105	26.1965	28.3742	157.793	73.613	7.2	4.91	7.93	5.22	4.9
1211	6	54.5489	74.6119	22.1518	24.7152	21.1364	161.911	83.689	10.2	7.42	32.71	5.66	4.3
1212	13	53.1225	72.8789	20.1502	23.2485	24.1776	157.217	85.088	5.6	3.89	5.43	4.77	4.7
1213	9	48.9035	68.8104	23.1766	28.7837	29.4401	172.575	97.29	6.3	3.96	12.89	5.82	5.3
1214	10	48.3066	68.1342	26.436	28.3723	30.2367	138.479	72.596	6.4	4.13	6.81	5.19	5.5
1215	20	54.1383	73.6564	19.8007	27.0764	28.9869	178.699	97.442	5.6	3.54	7.5	8.9	7.4
1216	7	54.4011	74.8309	20.7774	26.8451	29.0375	104.5	75.5	7.6		81.47	6.17	5.4
1217	1	48.8296	70.1027	23.2443	27.3137	29.4792	155.523	74.926	4.8	2.83	7.27	5.72	4.3
1218	5	50.8282	70.883	18.9907	27.5091	29.2013	175.209	110.686	5.8	4.13	10.62	5.86	4
1219	24	49.9822	69.4456	22.3232	24.3606	26.1525	145.724	85.351	5.3	3.27	5.8	5.21	5
1220	5	56.794	76.835	20.5406	23.8546	24.9067	204.54	97.73	8.1	5.34	6.27	5.56	4.5
1221	21	42.2177	61.744	19.0782	22.4958	23.9443	143.478	96.473	5	3.08	5.79	6.04	4.4
1222	13	41.7522	61.5222	33.0426	28.8734	27.114	121.667	77.074	5.6	3.23	17	12.7	7.2
1223	15	58.0616	77.8891	23.102	28.7105	26.8528	161.853	81.69
1224	20	51.3018	70.8118	23.6644	26.0113	24.8447	178.699	90.517	6.2	4.2	9.6	5.6	3.8
1225	1	50.8775	71.5318	23.6684	27.439	28.6274	121.758	74.278	5.6	3.24	14.68	5.2	5.1
1226	15	59.0007	78.8309	16.8456	22.7825	25.7594	129.578	62.778	5.7	3.56	42.32	7.46	4.5
1227	17	46.2149	65.8919	20.1303	23.7772	26.2817	146.211	92.826	5.7	4.01	9.41	4.95	5.6
1228	8	48.1697	68.0767	20.5377	23.9969	30.0421	142.49	84.279	6.2	4.49	11.96	6.91	6.4
1229	13	50.2587	70.0342	27.173	26.7295	30.2162	136.752	100.103	6.5	4.69	11.48	5.14	4.9
1230	20	46.1328	65.6427	28.7346	30.7033	37.8239	157.733	94.969	5.4	3.59	20.15	6.1	4.2
1231	10	41.9329	61.7495	17.5265	25.4909	24.4833	119	80	5.5	2.98	14.41	4.78	6.2
1232	5	45.18	65.2457	19.2357	27.2257	25.4085	154.467	92.832	7.1	5.29	4.69	5.63	4.9
1233	9	58.9322	78.8364	18.995	22.1199	26.911	172.371	92.837	6	4.08	14.46	4.52	4.7
1234	6	40.731	60.794	27.0471	28.587	32.0476	139.813	72.124	4.1	2.43	17.31	5.63	5.1
1235	14	45.8809	65.1389	20.8323	21.8012	21.9981	105.058	75.985	7.1	5.3	3.76	4.77	5.3
1236	4	55.4223	75.4716	19.3972	27.7581	32.003	151.5	93	3.9	2.04	16.29	5.89	4.2
1237	21	48.8953	68.4353	19.7449	21.4701	23.6163	132.993	88.727
1238	6	52.3012	72.3587	29.132	28.0799	30.1276	172.872	90.687	5.3	3.23	7.27	5.15	4.8
1239	14	45.0486	64.3012	24.8648	26.5446	29.0289	195.921	116.177	6.1	4.03	10.22	7.24	5.6
1240	20	42.2094	61.7112	22.8625	22.1318	22.5448	130.553	85.664	6.8	4.48	4.72	5.62	5.2
1241	15	56.6763	76.5229	18.7077	24.114	22.7772	158.161	92.617	5.9	3.46	2.77	5.51	5.1
1242	10	52.4271	72.2628	21.7641	22.9682	20.4904	159.286	91.472
1243	3	41.5825	61.629	24.6922	25.0203	25.7255	137.381	83.132	6.4	4.45	6.17	5.41	4.4
1244	14	44.7091	63.9507	23.8477	23.737	26.0251	106.547	57.901	6.4	4.35	10.85	4.8	5.4
1245	17	55.3237	75.0062	22.7392	24.8922	29.5317	150.807	89.295	9.6	6.9	10.62	5.79	3.9
1246	5	50.5353	70.5708	17.8075	23.9284	27.456	155.065	85.824	5.5	3.71	3.84	6.13	4.8
1247	16	41.8179	61.4155	20.0562	24.2215	26.0722	109.495	59.973	4.4	2.66	4.77	5.02	4.2
1248	8	46.3847	66.2888	21.3515	26.3594	25.6994	130.088	71.885	5.8	3.83	15.32	6.15	4.8
1249	17	45.3607	65.0431	22.4547	23.9203	24.8742	146.211	81.223	6.8	4.71	5.52	6.2	3.9
1250	10	40.6215	60.4545	20.3199	26.2124	25.2297	160.371	97.838	6.3	3.75	6.35	5.24	4.6
1251	2	38.6064	58.6448	21.6864	21.465	21.7442	96.651	59.989	4.7	2.83	3.85	5.12	4
1252	6	48.9062	68.9446	20.46	25.2555	28.527	116.366	88.768	5.4	3.47	23.12	5.66	4.7
1253	2	48.8487	68.909	19.3032	25.9895	30.1568	201.5	105.5	7.3	4.31	24.28	5.82	5.2
1254	2	48.8077	68.8542	24.4509	27.3691	31.8498	121.01	72.822	6	3.74		5.94
1255	23	52.7064	72.1725	29.1452	31.2583	40.9981	209.306	108.533
1256	17	51.9617	71.6249	21.3819	21.9074	25.8574	144.13	86.989	6.5	7.22	24.99		4.3
1257	9	44.5886	64.4928	18.0005	26.7602	28.3964	144.504	92.837	5.7	4.04	11.34	5.58	4.5
1258	7	51.1184	71.5373	24.3677	24.942	26.7633	146.741	89.37	6.6	4.28	7.13	6.15	5.4
1259	6	49.9959	70.0589	21.1579	29.5129	34.4798	131.552	81.227	5.8	3.84	8.45	5.07	3.6
1260	13	59.6441	79.4031	21.6143	23.4865	27.7309	131.405	85.187	5.1	3.34	9.09	6.3	4.9
1261	21	42.371	61.9001	24.4797	30.1729	26.5505	164.109	90.198	4.7	3.11	6.6	6	6
1262	2	42.5298	62.5708	24.1351	23.6633	24.7794	154.35	81.739	7.2	5.19	2.72	5.13	3.8
1263	13	46.026	65.7851	23.9272	27.0528	29.2238	168.306	78.088
1264	14	52.1889	71.4497	27.0855	29.1375	28.6899	108.809	77.283	5.4	3.41	8.5	5.19	4.8
1265	11	40.0055	60.8652	19.4621	19.2088	25.7525	126.18	80.116	4.8	3	4.44	5.73	4.5
1266	21	53.911	73.4346	27.0983	30.449	31.7438	163.623	90.198	5.7	3.76	9.3	5.8	4.5
1267	21	45.1389	64.6817	20.0788	22.1835	22.738	137.735	91.182	7	4.81	3.76	5.36	4.3
1268	8	43.9863	63.8713	23.0232	23.5804	27.3126	135.337	77.31	7.2	5.37	8.58	5.78	5.7
1269	21	43.4497	62.9897	24.7491	29.1564	29.7509	164.109	106.375	5.3	3.2	8.36	5.61	5.3
1270	18	49.3826	69.0459	20.2653	23.619	22.1981	116.836	67.68	7.2	5.17	6.78	6	4.7
1271	16	42.601	62.2231	20.168	22.3056	24.9206	176.945	100.246	5.1	3.04	8.31	4.98	4.9
1272	14	52.2902	71.5264	22.0469	25.2144	27.3143	138.011	81.829	6.7	4.35	16.44	5.31	5
1273	8	59.0828	78.9897	20.3741	26.9342	24.8966	156.941	89.236	3.8	2.08	5.9	6.5	5.8
1274	23	57.1499	76.616	18.3685	29.9803	29.6198	211.573	91.475	5.4	3.56	7.19	5.84	5.4
1275	5	58.976	79.0199	25.2395	26.5137	28.3743	178.766	88.526	7.5	5.08	7.5	5.88	4.2
1276	14	51.9425	71.1923	22.3152	26.7992	29.4078	102.084	69.864	5.7	3.78	6.22	5.35	4.8
1277	5	50.5298	70.5736	11.1707	23.9078	28.5907	144.506	75.287	6.2	4.43	5.51	4.99	4.7
1278	6	57.1526	77.2074	24.3361	30.1196	33.7346	147.6	77.159	6.8	4.95	6.02	5.4	4.6
1279	12	41.1417	60.95	24.264	26.1743	36.1034	151.728	98.769	7.3	4.74	18.31	5	5.1
1280	13	56.4764	76.2491	21.4981	25.1476	26.9485	164.519	113.722	5.5	2.62	10.12	5.21	4.9
1281	17	53.013	71.7098	18.0788	25.5814	25.3257	177.518	99.085	9.8	7.42	7.04	6.31	5.1
1282	20	50.8994	70.423	22.9963	25.551	26.7125	144.494	100.124	4.4	2.87	10.26	5.42	4.1
1283	16	42.8364	62.4531	25.3351	29.4351	32.6904	182.644	98.817	8	6.17	11	6.2	6
1284	17	48.846	68.5229	19.387	22.0616	22.4145	175.157	92.585	5.8	4.26	6.46	6.27	4.3
1285	21	41.9959	61.525	19.2907	22.6387	22.0592	104.073	61.579	7.2	5.38	3.3	4.74	4.6
1286	17	45.2621	64.9446	23.0527	24.4389	26.0022	145.266	74.328	6.1	4.23	5.67	6.36	4.4
1287	9	42.9377	62.8227	23.8046	25.9515	31.8454	177.619	97.795	7.6	5.04	9.73	5.67	4.9
1288	4	48.4353	68.4791	22.0003	21.2976	27.3172	137.439	88.978	6.4	3.67	8.49	5.51	4.8
1289	2	46.59	66.6338	21.0151	23.088	25.4741	145.958	80.833	8	6.07	6.09	5.71	4.5
1290	4	48.2656	68.3066	24.1921	23.9062	27.1907	173.4	120.462	6.6	4.85	5.69	4.66	4.7
1291	20	45.8563	65.3634	20.9045	22.4281	23.5218	126.284	84.087	7.2	5.06	5.55	5.59	4.4
1292	22	53.2375	72.7255	20.8314	24.281	27.0144	135.119	78.587	5.5	3.67	6.25	5.52	4.9
1293	6	52.3641	72.4244	20.5589	28.5063	30.0867	175.621	111.257	6.6	4.74	22.36	5.58	4.7
1294	17	57.3443	77.0212	20.2959	23.9173	24.3314			6.9	4.76	2.69	5.67	4.6
1295	20	54.8255	74.3463	20.0082	22.6807	24.516	144.494	79.306	6	3.62	6.74	6.13	5.8
1296	6	51.206	71.2526	27.8676	29.0338	32.1975	178.069	96.488	6.3	4.37	18.11	4.96	4.4
1297	9	51.8987	71.8083	28.2035	26.6221	25.8583	200.289	90.193
1298	17	40.794	60.4545	22.1963	22.2452	22.2036	125.275	79.709	6.6	4.75	5.8	4.9	4.6
1299	4	55.4634	75.5236	19.5249	22.4236	24.0612	187.278	94.97	5.2	3.38	7.19	5.47	4.5
1300	5	46.5489	66.5873	21.971	26.156	30.0019	138.089	68.282	6.7	4.35	7.97	5.49	4.6
1301	18	51.5702	71.2498	20.2978	25.6704	27.8244	117.808	64.588	7.1	5.01	10.93	7.98	6.2
1302	7	49.1006	69.5086	18.4543	18.6728	21.0661	157.83	94.988	6.1	3.8	3.35	5.39	4.9
1303	10	46.9103	66.7406	24.6774	26.266	26.9799	143.24	75.489	5.8	3.78	8.83	4.86	5
1304	12	51.2197	71.0335	21.2356	26.6821	30.1389	91.871	68.53
1305	23	54.935	74.4038	22.8446	26.1674	25.7317	126.963	76.508
1306	6	40.2574	60.3039	23.4514	26.7065	31.2531	115.885	72.148
1307	13	43.781	62.7296	25.5371	24.1574	30.6155	126.181	83.034	8.9		11.82	5.16	5
1308	3	44.3203	64.3641	19.7886	23.8447	26.6283	138.846	85.221	5.2	3.78	14.33	5.57	5.2
1309	21	50.7734	68.8241	22.1509	26.9801	25.4113	200.648	100.882	6.8	5.08	8.13	7.13	4
1310	10	45.9165	65.7248	20.4372	23.6379	25.7119	112.34	68.211	7.5	4.93	6.62	5.71	6.1
1311	9	51.6359	71.5291	22.3377	23.8881	26.8002	124.745	77.024	3.5	2.06	5.9	4.91	4.9
1312	18	41.8563	61.5305	18.7112	21.3583	21.8925	141.666	85.421	5.1	3.02	1.79	5.86	3.9
1313	1	57.3279	77.3634	18.8155	19.2189	20.2103	157.793	91.28	4.9	2.37	3.23	4.27	4.6
1314	16	44.3313	63.9562	20.5853	21.0579	26.9497			5.3	3.46	11.26	6.05	4.6
1315	6	44.7775	64.8405	19.7707	27.6528	34.8166	219.326	108.438	6.4		18.6	7.2	5.6
1316	12	54.9405	74.7515	21.0304	25.1313	25.9406	186.671	96.244	5	2.57	31.41	5.07	4.5
1317	5	38.7871	58.8528	22.6149	26.7693	25.7195	186.282	92.238	5.5	3.68	8.68	5.56	4.5
1318	18	54.6064	74.2834	19.2412	24.8965	25.4142	145.395	79.171	5.3	3.09	6.56	5.35	4.7
1319	14	46.4997	65.7413	19.9927	25.4703	25.0741	217.699	105.57
1320	1	47.833	67.8686	22.2784	26.0288	25.3868	110	62.5	4.9	2.59	11.48	5.76	5.2
1321	2	38.6886	58.7269	23.2668	28.2135	30.5988	128.053	68.42	7.6	5.18	5.04	5.33	4.2
1322	2	49.6591	69.7057	22.3152	23.721	27.6747	147.102	77.28	5.3	3.53	4.19	5.1	3.8
1323	24	54.6831	74.1629	19.5551	25.2321	26.9799	123.46	75.726	4.2	2.31	10.59	5.23	4.7
1324	14	44.5202	63.7755	20.407	22.31	23.1334	138.821	80.092	8.2	5.1	3.98	5.63	5.3
1325	22	49.0157	68.4791	20.2027	22.6486	23.3557	163.544	89.67	6.1	4.3	10.58	5.6	4.6
1326	10	47.4442	67.2717	22.2896	25.69	29.6303	147.85	91.11	6.5	4.38	23.32	13.13	8.8
1327	20	42.5599	62.0643	19.6936	24.5503	26.5536	151.016	97.646	5.9	3.21	9.53	5.97	5.9
1328	15	43.603	63.4387	25.8699	33.5092	36.1458	160.361	88.99	6.9	4.52	32.38	5.68	4.4
1329	20	46.4257	65.9274	20.3777	26.2509	31.0799	135.465	93.68	6.4	3.94	12.5	6.17	5.4
1330	7	40.6817	61.1034	21.564	27.2607	29.8592	147.283	99.764	6.2	3.74	21.84	6.31	4.8
1331	1	45.7385	65.7741	22.6356	26.3505	29.4749	186.087	98.641	7.6	5.23	6.96	4.67	4.5
1332	17	44.0931	63.7728	22.37	23.8752	26.4347	108.423	73.356	5.1	3.11	15.05	7.11	5.7
1333	17	45.588	65.2485	21.1153	23.5285	23.377	170.319	76.757	5.7	3.98	9.19	6.17	4.9
1334	19	57.7769	77.9713	19.5151	22.3819	23.4627	216.726	104.484	6.3	4.21	9.96	5.88	4.3
1335	20	41.7988	61.3087	23.4034	30.3892	28.457	140.217	90.781	4.3	1.93	5.63	5.72	4.1
1336	11	44.0821	64.9418	25.7183	25.8413	31.0559	124.155	87.306	6.2	3.65	313.59	6.91	4.7
1337	1	40.3723	60.4271	18.8952	22.1046	26.5759	140.916	92.261	7.1	5.4	8.51	5.22	4.7
1338	6	43.7454	63.7837	22.6396	22.2031	23.1664	211.68	121.047	6.6	3.98	4.1	5.8	4.3
1339	23	58.5517	78.037	18.9572	24.4833	24.2215	104.126	84.853	4.2	2.36	6.51	5.87	4.5
1340	13	50.5873	70.3573	23.3962	26.7033	29.3277	169.331	84.173	7.7	4.7	10.1	8.4	7.4
1341	22	45.8207	65.3005	21.6748	25.9312	25.7741	201.756	89.355	6.8	3.83	8.7	8.8	5.2
1342	17	56.271	75.9535	22.5215	33.3531	35.8657	100.765	50.953	6.4	3.75	66.1	12.8	7.8
1343	4	46.8939	66.9322	15.8836	25.2795	25.5767	123.945	76.918
1344	14	45.5797	64.8186	19.6788	20.7947	18.3424	125.391	76.085	5.1	2.95	5.92	4.99	4.7
1345	23	59.0171	78.5024	21.6439	27.3139	30.7436	143.822	79.978	6.8	4.92	29.96	6.27	6.7
1346	15	41.2786	61.1061	21.3437	24.9268	27.497	121.697	87.515	6.2	3.43	8.11	5.88	4.2
1347	1	53.7385	73.7933	14.2177	30.6265	28.3945	205.578	117.2	6.8	5.02	3.84	4.37	4.8
1348	18	46.5435	66.1985	21.0548	21.4057	23.3941	93.504	66.516	6.5	4.21	8.74	5.66	4.5
1349	10	40.7885	60.6133	24.2004	24.5278	27.073	179.949	108.267	7.6	5.29	10.25	5.57	6.2
1350	16	46.3299	65.9439	25.8588	25.1474	26.618	159.059	100.307	5.1	3.21	8.63	6.21	5.8
1351	13	46.7132	66.4613	16.8608	20.078	21.2368	142.706	70.021	7.2	4.52	4.48	5.44	4
1352	7	49.191	69.5989	20.3109	23.4326	23.1994	156.801	81.58	6.8	3.55	3.76	5.35	5.2
1353	20	54.8036	74.3217	21.874	23.7301	25.2163	167.218	80.624	7.5	5.26	3.31	5.67	4.8
1354	3	46.5024	66.5462	23.5648	25.6421	24.9619	181.5	103	7.6	3.98	3.37	4.62	4
1355	12	50.0123	69.8289	24.7555	29.7451	33.3611	143.666	92.596	6.6	4.1	32.05	5.45	4.5
1356	14	47.0171	66.256	23.6298	26.878	29.6754	140.763	83.741	6.3	3.57	11.22	5.72	4.7
1357	12	54.9733	74.768	24.412	30.784	31.8801	170.843	84.803	5	2.39	10.02	8.42	6.2
1358	14	48.2929	67.5428	22.1928	27.7141	29.3684	162.354	101.142	6.8	4.6	11.24	5.77	5.1
1359	22	45.6345	65.1061	18.6199	25.0377	26.4909	178.829	104.084	6.4	4.47	6.57	6.32	5.1
1360	18	45.6345	65.3087	27.7182	22.5285	25.7384	128.884	79.692	5.3	2.93	3.11	6.08	4.8
1361	2	43.4387	63.499	17.5988	22.0814	21.6176	100.233	69.354	6.5	4.7	6.82	5.35	4.2
1362	17	55.0198	74.694	25.8842	27.9641	27.093	151.161	79.672	6.9	4.12	5.17	5.69	5.3
1363	10	44.742	64.5476	22.4458	23.4913	24.0263	156.945	101.314	4.6	2.87	5.08	5.98	5.8
1364	21	46.0616	66.0671	32.3534	33.7325	35.2053	142.057	92.489	4.4	2.01	8.96	5.7	5.8
1365	20	57.6537	77.1609	25.2299	30.6257	32.391	200.318	105.062	6.5	4.4	10.3	8.68	6.3
1366	23	41.2731	60.7611	21.0315	23.0348	25.6356	179.923	86.476	6.5	4.62	9.68	7.79	5.2
1367	16	41.1964	60.8131	27.4243	27.8151	31.3106	159.059	86.899	6.1	3.95	9.46	5.05	5
1368	20	58.6502	78.1574	21.5624	27.2909	27.6104	116.799	67.269	6.9	4.87	10.78	6	4.6
1369	18	49.5031	69.1773	21.0557	18.9204	16.2691	153.384	78.65	6.7	3.8	4.39	5.39	4.7
1370	17	41.128	60.8077	16.5393	16.9215	19.2566	151.136	79.867	4.9	2.85	2.16	5.64	4.4
1371	2	56.8788	76.9199	22.4261	28.1397	30.6997	147.852	85.4	5.7	3.94	13	5.23	4.3
1372	8	51.488	71.3949	21.5225	22.658	26.2868	129.534	72.381	7.8	5.36	4.42	4.85	6.1
1373	3	48.7365	68.7748	21.2357	28.3555	29.7967	145.961	85.534	5.8	3.79	15.87	5.45	5
1374	11	51.2115	72.0986	21.4665	27.3378	27.958	113.372	72.529	4.6	3.23	8.97	6.05	5
1375	7	53.5496	73.974	21.7143	23.6994	24.6415	183.85	111.558	5.8	3.19	9.58	6.07	4.2
1376	13	58.8528	78.6064	23.011	28.6367	28.2342	169.196	93.096	6.8	4.54	11.03	5.45	4.5
1377	4	58.0452	78.0945	22.0052	27.4025	25.0142	185.581	81.308	5.4	3.37	3.36	4.72	4.8
1378	17	47.3457	67.0062	20.0835	23.7192	24.4051	126.115	83.937	7.1	4.59	5.62	5.33	4.6
1379	2	40.5613	60.5832	20.4557	22.1803	23.7072	147	98	6.7	4.66	5.71	4.7	3
1380	13	42.3135	62.0643	18.5728	23.8444	26.2696	158.215	79.082	5.7	3.71	7.44	5.7	4.2
1381	10	51.6742	71.4825	22.8666	24.1327	25.9986	171.139	97.341	6.8	4.75	7.33	5.69	6.1
1382	3	42.193	62.2313	22.6853	24.427	24.8489	98.838	68.944	4.5	2.48	12.44	4.79	4.4
1383	13	46.4778	66.2341	22.4701	26.3272	29.6957	114.944	85.415	6.2	3.99	3.66	5.46	4.7
1384	19	54.5708	74.768	21.673	27.2075	29.4109	149.105	94.893	5.6	3.55	5.93	6.27
1385	4	41.0595	61.1061	22.6457	23.9514	25.0638	154.669	102.785	6.1	3.63	8.55	5.4	4.3
1386	3	50.6968	70.7324	20.7281	25.9799	26.6031	157	93.5	8.6	6.46	6.96	5.54	4.7
1387	9	54.59	74.4942	21.7687	25.586	26.3055	131.214	75.11	6.9	4.57	17.95	6.19	6
1388	23	57.3169	76.8049	22.3049	27.538	29.7242	178.208	99.815	8.3	5.91	8.99	5.85	5.8
1389	7	47.937	68.3587	21.8142	22.0412	24.5029	185.353	107.627	7.4	5.36	8.66	5.9	5.3
1390	3	47.6359	67.6715	21.5666	28.9662	28.2235	147.868	85.534	7.3	5.14	5.53	5.38	4.8
1391	3	58.2806	78.2971	18.7883	30.7881	26.4332	160.196	82.623	6.2	4.46	12.01	4.96	4.7
1392	18	51.0472	70.7105	17.773	27.2804	26.9142	123.557	79.692	5.1	3.07	4.23	6.12	4.8
1393	1	51.8357	71.896	19.0965	24.4687	28.279	126.024	62.325	4.7	2.71	8.26	5.2	4.7
1394	4	39.4524	59.5017	22.244	24.2303	27.5707	150.601	90.972	4.5	1.96	11.38	5.01	5.2
1395	4	43.9836	64.0246	18.7865	23.8511	25.0741	218.007	104.467	4.1	2.82	12.05	5.01	5
1396	17	45.2019	64.9528	23.4573	27.133	27.807	147.83	96.881	5.3	3.02	10.42	5.71	7.2
1397	20	48.1725	67.6906	25.2086	29.1011	30.4486	194.119	105.316	6.2	4.63	13.39	5.83	5.1
1398	16	42.6913	62.3135	19.5292	21.3224	25.9492	157.477	92.727	6.4	4.09	6.53	4.9	4.9
1399	4	47.1458	67.6824	23.7486	22.3557	25.0821	166.098	76.981	6.3	4.31	8.25	5.21	5.5
1400	24	57.8973	77.3634	20.756	22.4672	24.0562	151.998	75.253	5.3	3.71	9.65	5.21	5.4
1401	13	56.6297	76.4052	21.2088	23.4936	24.7239	177.182	82.585	4	1.99	4.36	5.35	4.6
1402	10	53.6126	73.4456	20.7172	25.8126	28.7026	176.733	100.774	6.4	4.39	8.85	4.8	5.3
1403	17	45.065	64.7392	21.177	21.1536	21.6154	146.211	84.754	6.3	4.11	5.32	5.47	4.7
1404	24	50.5325	70.0205	22.1279	23.6396	29.2284	179.457	82.356	4.8	2.73	7.67	4.72	5.4
1405	21	57.1718	77.1636	33.2775	33.355	37.6754	146.121	86.006	5.9	4.37	54.2	5.9	8.1
1406	21	46.6612	66.2094	22.5342	24.9998	23.1877	189.535	91.342	6.1	3.4	2.07	5.5	5.1
1407	1	51.4141	71.4689	12.3257	24.3677	23.7299	221.33	115.817	6.2	2.97	11.75	4.77	4.6
1408	6	55.655	75.7098	20.7307	25.3442	24.0744	157.511	99.705	5	3.06	8.03	5.73	4.8
1409	6	39.5428	59.5866	24.7236	24.5866	24.4524	117.352	66.459	4.7	2.92	5.77	5.21	4.6
1410	16	41.295	60.9172	23.1433	23.3163	22.6886	82.409	63.064	7	5.13	3.51	5.39	4.8
1411	18	51.666	71.3402	20.6147	26.0043	25.085	124.48	80.493	6.5	3.8	8.93	5.76	5.5
1412	10	40.7721	60.5804	22.3279	24.754	23.5292	121.217	82.34	5.5	3.4	5.48	5.19	5.8
1413	2	40.3669	60.4079	20.5174	23.3245	25.5685	148.359	89.395	4.7	2.91	7.83	5.34	4.1
1414	6	49.1253	69.1691	22.8377	26.0683	28.1784	154.594	97.342	5.5	3.13	12.96	6.41	5.7
1415	15	41.4812	61.3114	26.7582	25.3793	29.2117	158.688	94.177	5.7	3.44	8.99	5.19	4.1
1416	7	41.7276	61.8508	22.0159	23.9941	26.0262	137.493	91.11	5	2.91	7.95	5.39	5.7
1417	24	43.5866	63.0719	20.9632	25.2578	24.9083	149.097	92.838	6.2	4.69	4.75	4.36	4.3
1418	3	48.3532	68.3997	20.342	25.1211	25.246	186.954	89.859	7	5.4	4.35	4.87	4.6
1419	13	40.7474	60.5175	22.016	23.1492	26.3823	108.996	72.007				5.08
1420	11	48.8953	69.7577	21.0175	24.7335	25.9648	195.549	94.495
1421	14	58.9541	78.1848	18.5852	26.0593	27.7801	186.383	95.704	4.7	2.78	11.73	5.82	5.1
1422	13	45.9904	65.7577	21.91	25.931	28.4894	167.281	108.005	7.5	5.44	10.34	5.13	4.6
1423	12	45.9658	65.7577	19.4698	20.9334	22.5915	165.333	93.111	6.3	4.31	12.08	5.54	4.6
1424	20	42.5517	62.078	21.7809	27.0034	24.2124	162.832	89.695	6.1	4.43	5.96	5.42	5
1425	19	54.0808	74.2533	22.9833	21.4978	27.1156	196.954	104.332	6.3	4.58	8.46	5.33	5.1
1426	17	41.8289	61.5058	19.7881	27.1673	27.0367	159.143	97.672	7.6	4.94	29.29	5.96	4.7
1427	22	44.7639	64.2464	23.9824	26.9281	27.9964	164.042	80.602	5.2	3.06	14.79	5.75	4.9
1428	14	42.6667	61.9247	22.6505	23.9337	25.8221	169.028	78.956	6.4	4.22	4.74	5.97	5.9
1429	14	50.1793	69.4346	19.2029	24.6486	25.7841	139.991	79.304	6.5	4.58	7.8	5.24	4.9
1430	18	49.0431	68.6982	20.0877	23.4781	23.9915	178.329	98.327	3.9	2.18	11.07	6.16	4.7
1431	14	47.165	66.4148	17.9367	28.7519	33.9932	147.007	78.039	7.5	4.99	18.04	6.47	5.8
1432	14	46.2259	65.4593	21.106	27.0612	26.8709	153.146	99.089	5.4	3.41	2.6	4.51	4.6
1433	2	51.1622	71.2252	27.4708	27.2519	29.7904	142.271	86.197	5.2	3.62	10.25	5.47	5
1434	7	43.5866	64.0164	21.7841	23.1636	24.7368	125.014	83.014	4.6	3.2	5.58	5.75	5
1435	23	50.5736	70.0452	18.12	24.5163	30.6372	125.956	89.293	5.2	2.94	18.12	7	6.6
1436	9	54.7324	74.6174	25.5197	29.3405	34.0554	136.904	84.165
1437	3	53.9822	74.0287	17.7207	25.0531	27.4382	130.231	80.729	7	3.75	31.4	4.7	6
1438	10	49.0678	68.8761	21.9837	21.6787	24.8771	141.282	70.026	5.1	2.92	8.89	5.21	6.5
1439	4	39.6879	59.7481	21.8232	22.3672	22.5202	140.938	78.388	6.8	5.13	4.45	5.05	4.2
1440	16	46.5024	66.1273	19.7443	23.3823	23.6101	161.054	88.961	6.6	4.34	3.99	4.87	4.6
1441	24	50.2177	69.6893	22.9054	30.9967	35.8291	176.377	94.505	5	2.77	9.12	4.64	5.1
1442	18	47.3484	67.0062	20.032	22.7961	26.0858	198.344	98.809	8.1	5.98	8.07	5.62	5.2
1443	4	45.3607	65.41	23.4256	26.8201	26.9425	136.94	82.797	4.4	2.75	7.98	5.36	5.8
1444	11	48.564	69.4237	21.5545	25.06	25.053	111.497	72.412	6.2	4.21	5.18	5.46	4.7
1445	23	47.8686	67.3347	22.1501	25.8873	26.8954	138.877	87.476	6	4.23	11.73	6.15	5
1446	13	43.3018	63.05	21.7585	25.3593	30.5099	125.271	79.582	5.3	3.62	5.2	5.44	4.8
1447	20	49.9302	69.4593	25.9707	29.9963	30.4697	148.366	75.481	5.3	3.19	8.16	5.98	4.9
1448	18	50.7406	70.4038	24.7116	27.1608	29.9588	175.47	89.169	6	3.22	6.57	5.28	4.2
1449	7	40.7365	60.1424	23.8876	22.8659	27.7225	196.489	78.831	7.7	5.74	4.09	4.94	5.1
1450	23	53.0951	72.5667	23.48	20.6266	23.5091	157.913	89.682	5.5	3.48	10.39	6.52	6
1451	24	42.4613	61.9466	22.3023	23.366	25.2462	137.965	85.914	5.9	3.72	1.67	4.88	4.6
1452	18	51.2361	70.8966	19.7206	19.4194	20.3376	156.047	70.316	5.4	3.08	3.35	6.24	4.5
1453	7	55.384	75.8111	20.379	24.0422	28.022	154.797	86.003	6.6		16.42	5.64	4.1
1454	12	43.102	62.8994	22.8086	25.995	29.1454	160.817	93.221	4.2	2.65	10.89	5.48	4.8
1455	11	50.4312	71.4223	21.8015	25.1062	28.7967	198.328	96.693	8.2	5.12	12.2	12.2	8.2
1456	18	50.4832	70.1629	33.2411	30.1053	35.2455	176.046	80.619	6.5	4.06	10.05	6.58	4.7
1457	6	49.2211	69.2594	22.5336	24.3086	25.634	156.123	91.289	6.5	4.51	9.28	5.76	4.2
1458	22	50.7543	70.2259	22.3122	24.9441	24.1377	152.976	84.937	5.9	3.71	1.23	5.27	4.6
1459	2	46.3217	66.3819	28.6077	28.1428	31.8327	190.106	106.508	6.4	4.25	17.56	7.68	4.5
1460	15	48.4517	68.3066	21.8546	27.0406	28.568	154.488	73.748	5.1	3.39	9.68	6.62	4.9
1461	18	49.0486	68.7009	21.0979	22.7204	29.0694	125.909	72.782	7.5	5.03	10.08	5.89	4.7
1462	16	45.7933	65.399	24.7437	26.3585	32.6841	142.62	79.194	4.4	2.29	27	6.02	5.1
1463	8	49.1335	69.0459	20.7684	23.8582	26.4948	140.497	80.313	6.9	3.43	7.16	5.27	5.1
1464	16	41.3552	60.961	23.3905	29.2116	27.8083	145.686	76.966	5	2.96	8.41	5.49	4.1
1465	7	44.271	64.6735	20.8155	22.2774	23.5817	139.269	86.495	6.7	4.97	6.54	5.67	4.9
1466	18	47.2005	66.8638	21.6609	26.6556	28.2787	218.974	132.374	5	2.87	9.51	6.03	4.4
1467	5	56.9911	77.0486	23.1607	32.5924	32.9874	218.464	75.469	6	4.21	10.7	5.44	4.9
1468	17	44.4381	64.1177	21.3966	25.6979	34.6208	171.743	90.808
1469	3	52.3422	72.386	23.7086	30.0738	33.6274	165.027	89.859	6.1	4.2	12.77	6.13	5.3
1470	23	44.2519	63.7317	24.8299	38.4675	43.1152	114.15	68.981	4.7	3.27	14.63	6.52	5.7
1471	3	52.46	72.4846	19.89	28.1211	21.0748	119.268	73.521	5.8	3.56	6.83	12.82	8.8
1472	1	47.1184	67.1814	22.0721	26.4288	27.0754	135.968	95.86	5.1	3.31	12.65	4.89	4.9
1473	4	43.822	63.8686	29.7423	29.1217	31.1984	151.122	92.046	4	2.38	17.18	5.16	4.9
1474	18	45.5907	65.2457	30.1042	22.7726	21.96	171.493	98.963	4.9	2.96	2.69	6.2	4.1
1475	5	57.6783	77.7194	20.8798	28.3643	28.9912	168.419	72.389	5.9	4.04	8.47	6.35	4.4
1476	14	48.4463	67.7016	21.6533	25.6984	25.3531	152.122	67.257	6	3.31	31.1	11.5	6.2
1477	20	42.4476	61.9521	22.451	20.724	20.4248	136.512	73.57	5	3.19	3.05	6.09	4.8
1478	9	52.4408	72.334	22.6564	29.1614	29.7234	156.773	88.253	5.4	3.26	7.12	6.07	5.2
1479	12	44.731	64.5476	22.4537	22.1423	26.3967	174.236	99.177	5.9	3.8	8.76	5.88	4.8
1480	24	48.8953	68.3614	20.8091	27.8704	24.0052	110.064	78.363	7.6	5.35	3.05	5.02	4.7
1481	13	50.3956	70.1492	22.4871	24.7725	28.4049	200.212	97.334	6.2	4.24	8.81	6.13	5.1
1482	6	42.8583	62.8994	27.2477	24.5344	29.4863	140.662	91.188	7.3	5.39	11.14	5.43	4.9
1483	2	58.1246	78.1684	21.9215	25.1559	25.1261	143.443	75.749	7.5	5.64	5.1	5.47	4.3
1484	16	58.809	78.4257	23.7751	24.9257	24.643	148.66	78.465	5.9	3.49	2.13	6.41	5.2
1485	6	51.6906	71.7481	22.346	26.2155	27.1694	134.49	79.258	6	3.86	3.5	5.11	4.6
1486	14	54.2177	73.4538	28.5335	29.1462	30.6452	122.173	78.293	5.6	3.71	6.29	5.02	4.3
1487	24	51.2882	70.7734	23.4259	24.055	27.1623	113.382	76.312	6	4.23	4	5.24	4.2
1488	3	51.1485	71.1677	17.0933	26.4514	27.1919	166.688	81.021	5.6	3.76	8.8	5.6	5
1489	7	51.5838	72.0055	23.9816	23.8989	24.5236	137.265	89.935	5.6	3.88	7.86	7.72	5
1490	1	46.8364	66.872	21.0366	25.2975	28.0252	159.19	84.97	6.3	4.5	21.56	7.01	5.1
1491	22	56.0794	75.551	21.1337	29.505	27.1615	158.829	90.828	8.9	5.67	17.78	5.53	5.3
1492	3	48.178	68.2053	20.4754	23.2085	21.7939	143.578	86.015	4.7	2.88	28.6	19.5	7.9
1493	5	45.2348	65.2731	20.7024	27.4612	30.2602	150.656	87.09	6.6	4.68	12.31	6.42	4.8
1494	17	43.4579	63.5948	22.0612	24.1303	27.0039	143.599	84.903	5.5	3.76	5.43	4.71	4.7
1495	1	40.5667	60.6051	20.419	22.9752	26.8773	186.583	104.53	7.4	5.03	10.53	4.93	4.2
1496	17	45.3881	65.0595	21.9892	25.4238	26.1917	137.02	90.304	6.8	3.95	13.44	5.57	5.5
1497	12	41.8398	61.6345	21.8434	26.4443	25.4985	171.883	101.342	7	4.02	8.55	5.57	5.6
1498	18	51.5291	71.1869	22.2695	27.9325	30.6837	186.408	98.037	7.8	5.03	15.13	7.1	6.3
1499	7	44.8104	65.2402	18.8364	21.71	23.8619	137.823	75.558	5.9	3.86	4.97	5.95	4.7
1500	7	54.2916	74.6995	21.3552	24.7906	26.9124	138.768	81.58	6.9	5.02	16.73	5.47	5.1
1501	22	57.87	77.3498	21.656	27.2992	27.382	161.549	86.647	6.7	4.48	7.37	6.13	4.8
1502	18	43.7509	63.4141	20.0433	24.5944	26.0462	157.645	90.109
1503	5	48.2163	68.2628	21.7015	27.189	26.8515	175.431	92.832	5.4	3.36	5.55	5.81	4.6
1504	13	44.8296	64.5859	19.7342	24.8351	27.7435	119.282	72.575	6.3	4.27	5.93	5.93	4.8
1505	3	49.3005	69.3169	21.1055	22.5098	23.4618	165.169	94.609	7.5	5.34	9.19	5.28	4.7
1506	22	54.809	74.2916	23.3219	28.5615	28.4874	99.215	73.549
1507	16	41.7988	61.399	22.2502	20.2449	22.9301	129.326	86.462	5.6	3.65	6.29	5.8	4.6
1508	12	53.5222	73.3196	20.5127	25.9771	29.2608	188.192	96.244
1509	4	48.8597	69.4018	23.5009	26.5623	28.2142	141.772	77.475	6.4	3.8	7.09	4.92	6
1510	18	55.4853	75.1485	23.855	26.7565	29.6174	239.669	88.025	5.2	3.27	9.38	8.62	6
1511	11	51.8193	72.7009	24.2856	27.6953	26.6966	115.287	73.963	4.5	2.79	4.8	6.89	4.9
1512	2	50.3792	70.434	21.951	27.2644	29.1592	151.493	77.274	4.9	3.26	6.09	5.71	4.9
1513	15	51.8604	71.7098	18.9208	24.7215	25.7955	132.954	70.798	6.1	3.79	4.22	4.94	5
1514	10	43.1348	62.9487	25.7473	27.5127	28.4088	146.666	88.401	6.8	4.51	8.82	5.46	4.8
1515	24	49.7714	69.2567	24.8843	26.4516	28.6496	160.5	88.946	5.5	3.65	12.53	5.3	5.2
1516	9	42.987	62.8912	25.6625	24.8373	27.3058	161.478	76.623	6	4.32	11.72	5.29	4.9
1517	15	42.4422	62.2779	18.2526	19.1103	21.0877	204.41	119.472	4	2.73	7.18	5.37	3.9
1518	23	50.9678	70.4394	20.6805	25.9732	25.3504	159.153	90.475	6.7	4.58	4.67	5.68	4.9
1519	23	50.1054	69.588	24.6095	25.9118	27.951	167	93	6.3	4.2	6.31	5.88	4.1
1520	15	54.7214	74.5599	20.689	25.9753	26.9067	135.966	69.699	4.8	2.79	5.57	5.63	4.8
1521	22	51.4305	70.9131	25.1011	24.7386	26.7009	138.528	93.075	4.5	2.4	6.88	5.89	4.8
1522	7	51.4141	71.8385	21.2345	20.346	21.0001	146.69	75.061	6.2	3.93	2.72	5.34	5.4
1523	14	43.9562	63.2088	24.8862	28.8237	27.5883	113.759	72.232	5.3	3.31	6.55	5.61	4.8
1524	22	44.9281	64.4134	24.1195	22.7851	25.343	130.049	87.882	5	3.38	5.81	6.72	4.9
1525	6	52.011	72.0493	23.1503	25.0478	25.212	142.814	69.905	7	4.59	2.93	4.62	4.5
1526	10	57.7988	77.6099	18.0556	23.207	26.8283	169.551	96.956	6.2	3.91	24.89	5.89	4.6
1527	17	45.6865	65.3388	19.9678	20.9711	24.1766	141.628	76.306	7.5	4.76	8.78	7	5.2
1528	12	58.7187	78.5325	23.0221	25.8612	22.4909	151.184	86.166	3.5	2.09		12.1	6.1
1529	16	43.3511	62.9733	26.951	27.0854	30.7633	175.765	107.259	4.9	2.89	5.24	5.16	4.5
1530	21	42.7296	62.6968	21.4014	25.6771	27.4725	175.856	111.856	6.6	4.88	17.57	6.36	5
1531	10	52.6899	72.5229	21.7428	27.8291	30.3259	199.037	109.26	6.6	4.42	6	5.12	6.5
1532	7	56.2053	76.616	21.1887	22.0176	26.9215	166.889	99.915	6.4	3.64	8.93	5.45	4.6
1533	22	47.3292	66.8118	25.392	32.9537	38.2897	162.732	78.063	6.6	3.75	23.25	6.2	5.3
1534	19	49.243	69.4182	21.6427	22.6391	27.5501	174.754	91.813
1535	22	47.9918	67.4771	23.7395	24.7252	26.3015	141.103	86.143	5.8	4.06	7.67	6.14	5.2
1536	3	57.9083	77.9439	24.3125	23.9353	23.8899	149.26	61.318	6.8	5	9.16	6.98	4.1
1537	2	47.6194	67.6824	20.9593	26.0178	28.2576	141.787	90.16	7.9	5.9	3.68	5.78	4.7
1538	2	53.7906	73.8535	19.8728	22.7587	23.0707	144.449	76.257	5.2	3.41	12.26	5.22	4.5
1539	4	58.6639	78.7242	38.232	27.4997	27.5492	106.49	75.476	4.7	2.73	7.82	4.98	4.8
1540	17	57.1198	76.9446	21.2537	25.272	26.4111	158.731	95.958	5.7	3.71	6.1	6.08	4.6
1541	21	52.052	71.5729	20.4981	23.9867	24.0072	160.877	93.907	5.5	3.31	19.66	6.6	5.2
1542	12	48.7447	68.5366	21.943	25.3729	29.3982	131.1	86.24	6.6	4.48	11.19	5.65	5.5
1543	13	45.0979	64.8734	24.6976	29.1723	30.8367	161.709	103.607	4.5	3.05	34.99	5.6	5
1544	8	56.2683	76.1752	18.5619	23.6488	23.6579	190.158	76.805	4.4	2.6	7.18	5.26	4.9
1545	13	47.4415	67.217	22.9915	25.9132	25.1489	131.8	79.456	7.3	4.94	5.65	5.33	5
1546	13	54.2505	74.0041	18.6271	23.9284	28.0176	158.714	81.084	7.4	5.15	9.07	5.67	4.1
1547	17	58.2943	77.9521	17.131	22.5183	29.0348	151.828	68.106	5.4	2.65	16.1	6.26	4.9
1548	20	52.3231	71.833	21.565	24.1948	22.0838	132.539	80.121	4.5	2.95	6.62	5.11	4.8
1549	10	51.1431	70.9706	22.2391	26.4236	25.1982	157.746	79.586
1550	23	51.718	71.206	19.2034	21.8271	27.533	156.39	94.242	6.7	4.88	6	6.38	6.2
1551	16	42.037	61.6427	18.3661	22.6368	25.0552	142.107	87.214	5.6	3.58	13.28	5.49	5
1552	23	57.1663	76.6352	18.9646	25.6037	24.2593	178.44	93.974	5.5	3.59	5.6	6.7	4.9
1553	10	45.7029	65.5086	20.7099	23.269	23.5726	119.26	78.552	6.2	4.03	2.58	4.42	5.1
1554	10	55.9398	75.7755	15.6218	20.1116	20.0086	141.772	62.08	5.4	2.58	3.38	5.17	6.3
1555	5	45.0075	65.0623	23.1007	26.3959	28.1934	152.541	85.824	7.3	4.16	11.56	5.64	4.5
1556	24	57.7385	77.2101	20.8954	19.4165	20.6751	171.255	93.495	6	3.64	4.51	4.93	3.9
1557	21	50.0233	69.5442	18.4327	21.3924	21.8018	148.288	88.691	7	4.78	4.37	5.66	4.4
1558	11	50.8966	71.7673	22.2796	28.2569	27.8811	144.409	85.765	6.5	4.27	5.34	6.08	5.9
1559	21	53.1745	72.7228	21.564	22.7854	20.7292	131.048	79.904	6.5	4.07	7.46	5.57	4.6
1560	3	50.5462	70.5818	25.5474	26.5455	28.0591	115.932	80.729	5.6	3.47	6.17	4.89	4.8
1561	1	49.5387	69.5825	32.9704	34.3444	31.4079	173.988	83.045
1562	12	54.6557	74.4476	36.8606	33.0631	32.7524	142.248	82.887	5.4	3.9	9.62	5.14	3.9
1563	21	53.1992	72.7474	29.1179	29.1939	25.9142	178.44	93.175	5.5	3.84	10.45	5.09	4.4
1564	1	46.3682	66.423	20.6511	32.3616	33.756	161.268	77.048	6.1	3.05	43.2	8.1	5.7
1565	1	41.3498	61.9274	20.9826	20.6853	23.471	139.991	81.829	5.2	3.34	6.57	5.6	3.9
1566	13	52.2847	72.0356	20.0611	27.0878	28.0139	163.694	80.116	6.2	3.51	8.56	6.37	5.2
1567	22	41.4565	60.9227	19.0498	20.4141	21.4674	119.06	71.442	9.5	7.37	3.03	5.24	4.4
1568	10	46.3107	66.1246	20.2503	23.9925	26.0788	103.5	73.5	6.1	4.17	6.77	5.72	6.4
1569	1	49.9411	69.9822	21.7512	21.9284	21.3067	155.807	90.83	6.4	3.73	6.4	5.08	4.9
1570	18	47.3374	67.0089	19.2997	22.6777	22.5443	172.026	89.067	6.8	4.61	2.9	5.69	4.7
1571	24	42.3655	61.8344	21.0633	22.3239	24.7343	150.061	87.846	7.2	4.72	6.97	4.06	5
1572	23	42.0342	61.5168	19.9737	24.748	27.3807	155.724	89.786	4.3	2.34	11.8	5.8	3.5
1573	4	57.1609	77.2211	26.1369	27.5606	29.0976	171.899	96.137	6.2	3.61	18.88	5.75	4.4
1574	10	57.399	77.2238	20.9995	24.0633	22.9656	131.576	70.283	4.9	2.96	16.66	5.53	5.7
1575	17	45.6044	65.2758	22.5555	25.6445	27.7442	148.765	89.799	5.4	3.47	8.47	5.87	4.4
1576	2	41.1554	61.8289	23.3134	25.6007	29.0862	135.891	85.186	5	3.36	11.54	4.75	4.6
1577	22	42.0726	61.5633	21.1334	22.4013	24.8445	151.512	84.446	6.1	3.82	5.26	5.75	4
1578	18	47.0828	66.7433	24.4766	24.1681	29.5106	159.763	95.051	6.3	4.13	18.91	5.63	4.9
1579	6	40.6653	60.7064	25.0681	24.5032	22.0034	106.58	69.905	5.4	3.65	8.75	5.23	3.6
1580	16	44.0794	63.6961	18.7469	19.4736	18.8424	116.436	76.466	7.2	5.13	1.61	5.85	5.5
1581	15	42.7598	62.4559	26.2857	33.5965	37.637	145.212	83.014	4.8	2.75	14.72	6.31	5.1
1582	17	58.705	78.3655	18.8256	20.6769	23.113	161.02	84.25	4.7	2.42	3	4.92	5.2
1583	4	47.8987	67.9398	20.8219	20.8835	21.4609	117.89	70.978	6	4.49	5.65	5.66	5.7
1584	20	51.9069	71.4086	24.4585	28.8605	27.3115	124.594	73.066	6.2	4.03	3.77	5.45	4.9
1585	15	47.4059	67.2334	19.1291	19.9809	26.7187	143.721	71.782	6.7	3.92	13.56	12.12	8.5
1586	3	44.2847	64.3094	22.9574	25.429	27.5293	147.177	81.584	6.4	4.12	9.46	5.34	5.3
1587	7	52.5832	72.9911	20.0108	25.4987	27.4315	229.454	112.342	6.7	4.55	7.98	5.71	4.6
1588	22	44.6242	64.0876	21.8112	22.9488	23.9581	132.976	81.5	4.6	2.98	2.57	5.14	5.6
1589	3	45.9521	65.974	28.2471	27.7143	31.6049	194.537	105.177	7.3	5.32	10.03	5.23	4.8
1590	23	55.1814	74.653	21.8301	26.0511	27.4645	153.739	94.226	5.4	3.43	14.07	6.46	5.7
1591	2	41.2813	62.0315	24.3874	25.5676	28.2865	114.313	78.442	6.7	4.34	9.11	5.03	5.5
1592	6	52.1725	72.219	19.6508	21.9868	24.2732	160.201	74.141	5.2	2.77	66.6	10.5	7.2
1593	15	46.412	66.2478	21.2767	23.2167	26.9234	113.324	71.804
1594	23	51.2005	70.6612	18.6121	24.9978	26.2738	140.154	91.708	4.7		23.8	7.8	7
1595	14	56.282	75.5346	22.2875	25.2464	26.0424	151.099	78.552	5.5	3.22	4.06	4.96	5
1596	19	45.2813	65.462	22.1121	30.1424	23.7387	150.122	75.208	4	2.48	8.9	9.2	5.1
1597	4	45.2047	65.2539	28.5269	33.6722	29.6559	104.508	59.481	4.7	2	31	6.8	7.4
1598	20	58.0999	77.629	21.9393	21.6338	20.6717	143.961	71.554	3.8	2.06	2.77	6.02	3.7
1599	21	43.6824	63.2252	22.6329	23.5715	28.868	139.745	95.168	5.4	3.84	7.64	5.43	3.9
1600	23	53.3799	73.0404	19.8429	22.6982	23.4256	162.32	90.909	4.9	3.27	16.35	6.78	5.5
1601	4	45.1362	65.1828	22.8632	25.7291	29.6869	206.411	116.112	5.7	3.93	8.9	5.59	5.4
1602	14	54.3573	73.6071	23.4931	24.3779	28.0398	153.146	87.793	5.2	3.46	8.18	5.58	5.2
1603	3	38.4641	58.5051	19.5377	24.5556	27.8619	133.776	95.615	7	4.88	12.39	5.72	4.4
1604	9	41.0568	60.9446	19.0963	24.1079	24.7367	157.262	107.164	7.6	4.3	9.89	5.91	5
1605	4	58.2478	78.3053	18.7295	28.9349	29.756	157.431	78.388	6.5	4.75	12.2	5.98	6.6
1606	23	40.6324	60.1123	26.0762	35.2868	35.1131	151	83.5	4.9	2.71	32.5	16.7	9.5
1607	24	48.2875	67.7673	23.6982	30.6265	36.5912	138.989	89.957
1608	6	57.9713	78.0123	22.779	28.2765	27.4829	117.867	67.138	4.6	2.74	10.05	6.39	4.7
1609	16	45.8261	65.4456	23.2443	27.8675	31.2036	149.724	83.92	4.9	3.07	13.89	5.97	5
1610	8	51.7563	71.6468	16.7817	21.1017	22.4098	173.058	84.89	6	3.36	5.15	7.53	5.1
1611	12	56.7803	76.5777	19.6524	25.3237	26.2059	177.039	98.26	5.4	3.36	7.65	5.65	4.5
1612	21	41.4812	61.0021	23.792	28.7634	29.9703	166.053	76.962	5.1	3.36	7.14	5.44	3.7
1613	2	44.5749	64.6215	20.4185	30.7343	32.604	154.451	91.892	6.2	4.2	12.01	5.63	4.2
1614	24	45.7303	65.1992	24.9279	28.4429	29.9013	146.206	67.881
1615	2	40.7036	60.7447	19.9319	23.5587	25.5216	106.714	64.565	6.8	5.23	9.12	5.79	4.8
1616	6	54.2724	74.3381	18.2116	22.738	20.95	132.677	74.645
1617	14	58.8419	78.0726	24.5711	33.6153	34.6821	167.47	85.74	5.8	2.71	17	6.08	5.2
1618	5	44.1752	64.219	20.3974	22.5596	23.6496	198.362	110.686	6.5	4.46	6.06	5.61	4.2
1619	9	46.8665	66.7543	24.9162	28.5292	29.8496	159.707	79.525	6.2	4.08	8.8	6.02	5.4
1620	18	59.2033	78.8638	21.453	24.7203	25.7449	167.369	88.205	4.1	2.33	7.23	5.85	4.7
1621	6	45.8289	65.8836	19.5018	26.7923	34.5274	110.76	77.672
1622	2	49.6674	69.7248	21.9269	28.1092	27.5646	138.206	76.91	5.8	3.69	4.3	10	8.2
1623	16	47.5428	67.1677	31.7969	31.377	32.5037	146.718	87.715	7.6	4.96	4.73	5.75	5.2
1624	9	50.2861	70.1793	28.6688	28.8341	29.827	160.974	77.631	5.5	3.6	8.63	5.73	4.9
1625	22	41.9576	61.4237	15.875	26.4416	29.324	152	75.117	5.1		13.3	10.4	6.2
1626	14	47.5455	66.7817	31.3309	29.5496	29.7252	112.002	78.478	6.4	4.43	7.38	6.51	4.4
1627	13	48.3149	68.0739	20.3861	26.6717	26.8099	159.213	86.589	6.9	4.92	14.55	7.24	4.6
1628	2	44.5147	64.5695	22.7129	31.4301	34.8538	126.809	72.822	7.1	5.03	7.81	6.01	4.4
1629	9	52.7009	72.5914	22.6458	20.4835	21.4286	161.663	86.313	4.5	2.85	6.05	5.2	5.8
1630	2	39.4579	59.5181	17.7283	21.1221	24.2265	145.653	89.665	6	3.99	12.27	5.54	4.6
1631	8	50.5161	70.4066	20.5066	22.5224	25.6892	194.181	102.575	6.2	3.92	5.33	7.62	4.7
1632	16	57.399	77.0185	20.3341	22.5725	22.7658	142.5	61	5.3	3.52	5.8	5.03	4.9
1633	8	49.5496	69.4511	22.9735	24.432	28.1511	127.541	82.792	5.9	3.97	7.02	5.5	5.2
1634	10	57.3854	77.2129	28.1405	29.6497	30.0032	142.352	84.237	5.7	4.1	3.59	7.44	5.3
1635	11	44.0712	64.961	23.431	24.9255	27.1714	119.598	74.98	5.6	3.64	3.19	5.15	3.9
1636	7	47.0335	67.4333	22.4285	25.2622	27.8626	178.219	97.927	6.4	4.28	10.5	5.85	4.4
1637	3	50.6831	70.7077	24.5913	32.758	33.5786	141.371	74.479	5	3.11	4.7	5.01	4.4
1638	14	48.4244	67.6578	22.7224	28.1582	26.5102	138.31	98.575	6.3	4.15	4.61	5.25	6.7
1639	13	40.3751	60.1478	21.1306	24.8727	24.62	147.168	85.912	6.3	3.81	6.13	5.72	3.9
1640	10	42.204	62.0178	25.9179	26.406	26.3686	151.796	86.238	5.5	3.43	10.47	5.78	6.3
1641	18	44.0246	63.6988	21.7124	24.9201	28.3186	137.559	92.065	5.9	3.65	3.84	5.67	4.6
1642	13	54.2259	73.9822	21.9333	26.0505	26.2335	145	78	5.5	3.76	11.37	6.2	4.7
1643	1	48.7693	68.8296	21.1502	26.2858	26.384	135.968	77.919	6	4.12	8.6		4.6
1644	17	47.2745	66.9514	22.2985	23.1305	25.9844	144.775	93.274	7.3	5.49	9.69	6.21	4.4
1645	21	54.089	73.6153	15.5912	28.9132	33.8092	185	89	6.5	4.04	24.4	7.1	4.8
1646	17	41.2539	60.9144	23.2481	22.9057	28.7786	132.985	89.388	5.5	3.5	6.69	5.43	4.8
1647	22	49.0705	68.553	20.1977	22.7845	21.2032	109.073	74.626	5.4	3.12	5.4	5.54	4.8
1648	16	50.7953	70.3929	14.3544	20.8483	23.4513	212.613	128.443	5.7	3.73	5.7	5.54	5.2
1649	8	54.2697	74.1629	18.7399	20.2408	20.4352	146.975	69.406	5	3.17	3.97	4.25	5.4
1650	14	56.2765	75.5373	20.158	24.6736	24.1281	149.053	87.793	6.6	4.41	3.3	5.21	4.8
1651	1	47.2553	67.2936	27.0971	28.1824	31.8811	168.412	95.86	4.1	2.01	7.15	4.74	4.7
1652	23	47.8932	67.3812	23.7495	22.9238	29.4362	156	93	5.8	4.1	7.84	7.46	5.2
1653	14	45.1225	64.3751	21.3439	29.7103	30.8092	138.011	89.911	5.5	3.56	6.32	5.42	4.3
1654	6	59.3593	79.4196	29.3377	25.6596	21.7399	206.469	96.98	4.9	3.17	3.7	5.1	2.9
1655	11	56.1506	77.0212	22.925	29.092	28.898	136.814	89.873	4.5	2.36	15.48	5.03	4.9
1656	17	49.2375	68.9117	21.7175	24.0722	18.335	156.074	78.214	6.2	3.81	5.07	6.08	4.2
1657	1	50.2505	70.2943	20.4739	25.4688	29.8679	141.412	85.391	6.3	4.3	8.36	5.34	4.6
1658	1	58.6639	79.7563	17.6175	21.6721	26.3934	128.596	68.943	5.8	3.61	9.67	5.61	4.9
1659	2	48.8871	68.95	21.7134	24.6189	26.6004	143.79	83.402	7.7	5.24	14.2	4.48	4.8
1660	17	44.8159	64.4928	20.6416	20.4669	21.0165	111.102	75.798	5.6	3.38	3.36	4.75	4.2
1661	7	40.8788	61.2813	22.4172	34.443	27.6536	164.383	93.966	6	3.92	8.63	5.88	3.5
1662	7	54.2204	74.3546	25.8678	25.527	28.3402	169.549	83.72	6.4	4.05	10.79	5.31	5.6
1663	6	53.4675	73.5086	16.2816	24.7734	25.224	179.81	91.689	3.8	1.84	10.12	4.99	4.7
1664	10	46.7871	66.6229	20.3663	26.0936	23.9291	133.451	74.496	6.2	3.71	4.69	5.24	5.8
1665	21	43.447	62.987	19.3588	20.6208	21.4421	205.4	117.512	6.2	2.99	5.17	5.63	4.8
1666	17	55.9945	75.6496	20.9765	23.1241	23.8061	157.5	81	7	4.85	5.56	5.55	4.7
1667	17	44.3422	64	22.8294	24.5484	25.8493	123.233	77.691	6.3	4.04	5.21	6.62	4.2
1668	10	48.3477	68.1588	24.1603	23.6918	24.052	166.244	93.864	4.7	2.87	3.13	5.46	5.1
1669	17	41.859	62.0151	22.4913	28.5839	30.1922	133.868	77.323	5.1	3.14	11.39	5.11	5.1
1670	5	44.9363	64.9938	23.6012	25.8329	29.4821	107.61	66.476	4.9	3.49	7.7	5.31	4.7
1671	18	57.4182	77.0924	17.6794	24.4661	24.7073	144.961	75.642	7.2	4.58	12.35	6.46	4.4
1672	2	42.3628	62.4011	22.5291	25.0519	29.5856	144.952	78.799	5.4	3.09	19.8	5.1	4.7
1673	23	44.742	64.2108	25.3997	29.0352	30.2469	99.057	65.868	5.4	2.85	14.04	5.12	5.1
1674	16	57.1253	76.7447	27.2443	26.4418	26.3387	173.944	97.957	6.7	4.45	6.58	5.71	4.7
1675	13	54.8884	74.6585	21.5267	24.5093	27.7411	156.587	91.375	5.3	3.29	4	4.73	4.5
1676	14	44.7721	64.0246	22.1509	25.3682	28.568	130.636	83.173	5.7	4	11.18	5.27	5.3
1677	12	55.7645	75.5565	24.2204	24.6784	28.2456	116.075	75.7	5.6	3.52	4.16	4.77	4.4
1678	18	51.5647	71.2279	21.3159	26.0593	28.217	123.25	58.722	6.3	4.07	29.59	7.41	4
1679	1	41.0924	61.1307	18.9511	21.7936	21.9464	167.888	104.503	6.9	4.48	4.32	5.08	4.6
1680	3	46.2067	66.2259	25.3725	29.0978	26.1464	142.89	76.995	5.9	3.94	8.9	5.2	4.5
1681	19	56.5941	76.7639	21.9594	29.7253	30.6589	186.22	111.046	5.1	2.99	6.98	7.38	4.8
1682	18	50.319	69.9904	21.3729	24.5752	24.4602	139.003	77.087
1683	23	57.1472	76.6133	21.4878	22.5198	23.7996	148.282	84.853	5.4	3.07	7.71	5.85	4.7
1684	3	40.731	60.7748	19.0144	23.7057	25.9528	129.473	90.418	4.5	2.32	10.12	4.92	5.9
1685	8	55.3593	75.2498	19.6924	25.7621	24.0291	138.563	75.379	4.8	2.78	12.82	5.48	5
1686	7	53.796	73.0842	19.9172	23.4389	29.1363	156.375	95.411	5.5	3.19	20.67	5.27	4.5
1687	18	53.6646	73.3415	22.8359	23.6501	23.7887	159.243	79.692	6.2	3.37	5.72	6.17	4.7
1688	4	46.7926	66.8528	19.7237	23.6098	26.0694	151.122	83.353	5.4	2.94	7.75	4.88	4.6
1689	2	48.1862	68.2409	22.8014	24.0202	26.4428	166.587	91	7.5	5.7	4.29	5.92	4.6
1690	7	44.0356	64.4572	19.8996	23.6409	23.7509	159.846	97.541	7.2	4.92	7.53	18.49	10.1
1691	2	44.0164	64.0548	17.8206	23.6522	24.6908	130.361	77.274	6.4	4.16	2.72	6.02	4.7
1692	18	44.6899	64.3641	23.7148	27.1493	29.9745	164.037	86.984				5.69
1693	24	46.7433	66.2149	22.4541	24.4232	23.6889	177.047	91.839	6.3	4.47	3.66	5.66	4.6
1694	12	51.2526	71.0637	21.0256	25.4272	27.5075	141.5	85	6.1	4	9.63	5.23	4.8
1695	17	46.0945	65.755	22.2631	23.3167	24.4429	126.115	79.867	4.4	2.64	4.68	5.57	4.3
1696	6	42.1903	62.245	17.5218	19.9345	18.3597	163.768	98.855	5.1	3.2	13.02	6.42	3.7
1697	18	44.4271	64.0876	26.4739	25.561	26.3064	111.613	71.818	6.8	4.34	6.39	5.53	4.7
1698	19	51.3046	71.4771	21.5721	25.1566	27.4128	153.572	78.91	3.3	1.89	7.61	7.3	4.8
1699	8	44.5941	64.4764	22.412	24.82	24.9616	126.1	74.381	6.6	4.85	9.58	5.88	5
1700	6	45.5551	65.5989	18.2906	23.6681	29.9824	174.855	92.19	8.9	5.68	10.55	5.31	4.7
1701	12	48.9966	68.7885	24.2521	32.5897	36.5338	135.976	85.158	6.5	4.29	23.07	5.09	5.1
1702	10	50.3025	70.1136	20.5816	24.0806	24.3807	182.396	84.925	8.3	5.87	10.25	5.35	5.9
1703	16	46.757	66.3573	21.9536	27.5547	26.3157	139.897	87.893	4.4	2.67	14.66	4.61	6.1
1704	13	51.6632	71.4305	20.4468	22.6055	23.5091	167.281	91.272	5	3.19	8.87	5.48	4.9
1705	13	52.2601	72.0329	20.6243	25.1908	25.2598	130.762	74.076	5.8	3.96	7.82	6.19	4.3
1706	14	45.1691	64.4052	28.0768	27.7696	34.6416	134.729	84.713	5.7	3.46	9.79	5.04	4.5
1707	9	41.7112	61.6153	30.6909	22.6684	26.3394	148.95	87.283
1708	22	44.9199	64.386	30.5784	22.8585	22.9086	152.074	93.196	5	3.51	3.02	6.1	4.9
1709	10	44.3997	64.2081	24.5227	25.9849	26.2361	133.054	77.955	6.9	4.84	6.75	4.89	5.8
1710	6	55.3073	75.3621	26.4219	22.853	24.1253	150.159	82.212	5	3.24	6.21	5.38	4.5
1711	21	50.5955	70.1136	19.9637	22.4454	22.2197	134.266	77.486	6.2	4.18	9.89	5.77	5.1
1712	1	50.1629	70.2177	21.2189	22.3021	19.434	129.499	71.65	6.5	3.6	1.24	4.98	4.7
1713	12	50.6201	70.4175	23.7648	25.6776	29.4297	125.837	73.569	5.5	3.48	17.89	5.64	4.9
1714	3	40.0192	60.0438	20.0781	22.0143	25.1557	113.33	82.623	6.4	4.84	4.19	4.84	4.5
1715	3	39.1841	59.2307	23.7705	26.1528	31.1292	152.634	87.456	8.1	5.59	8.44	4.9	4.8
1716	1	56.4107	76.449	20.7855	25.934	27.9432	139.517	74.843
1717	12	45.0951	64.8925	20.5628	26.6271	33.828	121.892	67.555	6	3.65	34.05	5.8	5
1718	15	46.2861	66.1328	16.7635	21.1352	21.4097	121.208	79.648	6.1	3.95	9.79	4.62	4.9
1719	20	45.7303	65.2594	23.7187	26.454	26.8612	154.987	97.921	6.3	4.17	8.94	5.58	4.7
1720	16	53.5852	73.2047	20.2744	19.2959	17.6217	127.343	68.969	6.7	3.88	3.18	5.57	5.3
1721	21	41.4182	60.9446	19.9675	23.1275	24.9892	175.777	85.786	6.2	4.31	2.55	5.61	4.3
1722	21	48.6242	68.167	23.949	25.6393	27.2441	129.661	79.026	4.6	2.21	4.47	5.91	4.6
1723	3	58.4066	78.4476	21.1019	24.3646	26.4887	164.156	86.054	8.2	6.73	8.99	5.74	4.2
1724	8	49.6016	69.4949	19.3683	24.4141	24.5622	146.402	72.257	6.2	4.28	14.12	9.34	4.7
1725	15	46.3409	66.1766	20.6398	22.5648	22.1497	106.994	72.324	5.1	3.52	7.81	4.7	4.8
1726	12	48.2409	68.0329	24.5128	27.3982	28.9011	156.254	96.748	7.6	4.74	5.78	4.3	4.5
1727	3	58.2341	78.2587	22.0835	22.7069	20.8227	101.353	66.514	6.2	4.39	3.67	5.54	6.1
1728	4	39.4935	59.5428	20.6953	19.9799	22.2039	120.863	86.973	6.4	4.36	4.97	4.71	5.2
1729	6	44.7803	64.8186	22.5755	25.8746	28.2333	165.828	83.689	3.9	2.35	6.05	4.64	3.3
1730	10	42.3929	62.2094	24.684	27.3176	27.8396	142.352	97.673	4.9	2.92	13.42	5.02	5.7
1731	15	50.82	70.6749	20.7507	24.1148	24.595	194.132	98.823	5.3	2.91	4.82	5.54	4.7
1732	4	40.1177	60.4216	22.9356	24.7214	26.755	118.708	77.283	5.9	3.9	9.04	5.59	4.5
1733	23	55.0719	74.538	19.9646	25.1862	26.8343	122.557	81.477					5.8
1734	17	54.8364	74.5106	19.7573	22.7935	25.8379	154.892	87.781	5.3	2.99	5.17	5.6	4.2
1735	7	46.423	66.8337	21.7646	29.4541	30.3714	108.757	80.529	6.3	3.84	98.3	10.5	6.7
1736	24	49.3005	68.7885	20.6655	25.0602	29.1104	137.453	76.817	5.7	3.74	10.83	5.89	4.9
1737	6	40.9473	60.9938	20.8939	25.9663	28.5726	132.531	87.627	6	3.97	5.54	5.07	3.7
1738	21	46.8172	66.3436	20.5314	20.9818	23.7215	145.775	84.207	7.6	5.77	14.43	5.25	4.6
1739	4	41.9904	62.0479	24.6317	27.2402	26.3055	157	85	7.4	4.9	4.24	5.2	4.9
1740	5	44.2628	64.3094	25.8855	27.9759	29.1666	163.648	87.808	5.5	3.27	7.86	5.44	5
1741	16	50.5435	70.1602	19.0342	22.7744	26.3797	114.949	75.467	8.1	5.41	8.85	5.44	4.5
1742	16	48.8898	68.512	21.7599	24.4695	24.7514	156.097	74.467	5.9	3.97	17.68	7.27	5.5
1743	7	55.8248	76.2327	21.1948	25.2034	24.7004	180.512	94.988	7	4.88	7.02	6.39	5.3
1744	3	55.0719	75.0993	26.1922	26.8775	32.4602	154.064	109.561	8.6	6.42	8.09	6.71	5.3
1745	18	52.3012	71.9781	22.3601	26.7283	29.1318	149.26	77.602	7.5	5.21	11.55	5.66	5.1
1746	18	42.7652	62.4285	20.918	28.944	35.5628	118.285	76.156	4.3	2.36	13.51	6.17	5.2
1747	12	57.2868	77.0951	23.8078	24.5975	22.9118	142.658	59.673	5.1	3.1	3.67	5.48	5.9
1748	16	57.1034	76.7255	18.7843	27.7485	32.3736	198.859	110.238	7.5	5.18	9.86	5.52	4.8
1749	16	42.5763	62.1739	23.6116	25.158	26.098	145.301	83.423	6.3	4.07	37	16.1	7.7
1750	13	51.9042	71.6797	23.248	22.3699	24.6299	113.791	71.574	6.4	4.39	4.15	5.16	4.4
1751	13	51.2225	70.9979	20.9673	23.7541	24.6381	150.229	78.081	7.6	4.97	7.21	6.51	6
1752	17	44.6051	64.2875	26.1948	26.0249	27.9203	100.254	63.566	6.7	4.94	8.89	5.3	4.8
1753	23	43.5154	63.0007	23.1306	27.6344	27.8817	151.259	87.813	5.5	2.84	6.15	5.71	5.2
1754	2	52.846	72.8843	23.7037	25.3142	25.5351	124.393	71.831	6.6	4.72	11.5	8.7	6.7
1755	7	44.9829	64.8898	22.6382	24.9215	24.8545	121.183	68.191	6.1	3.98	7.45	5.85	4.1
1756	3	58.9897	79.0335	22.3142	25.3685	25.8731	180.757	102.833	4.6	2.87	6.87	5.33	4.1
1757	16	57.7385	76.5147	20.0865	23.5084	22.2332	170.666	89.483	4.9	3.18	7.38	5.9	3.4
1758	19	51.3073	71.5044	24.0682	27.8807	25.2556	218.052	120.383	4.1	2.36	4	8.1	6.2
1759	13	56.8378	76.5914	20.5332	31.2468	35.2303	144.193	91.871	4.7	2.93	13.79	5.59	4.5
1760	23	45.7303	65.2019	21.7406	28.7949	32.4076	178.44	97.973	4.9	2.98	17.81	6.29	4.5
1761	22	50.2971	69.7823	19.4566	24.2488	32.8731	131.868	82.51	5.5	3.32	34.32	6.96	5.3
1762	6	48.4052	68.4654	18.7808	21.1677	21.1206	103.497	65.635
1763	20	43.8275	63.3347	20.3821	23.1426	24.8765	174.706	92.001	5.1	3.19	4.24	5.64	4
1764	10	41.5168	61.3251	20.2232	24.7887	25.5288	169.057	99.88	7.5	4.8	7.92	5.39	5
1765	21	46.7707	66.2943	19.8662	28.5996	31.8562	188	84.157	6.8	4.33	29	15.7	7.9
1766	7	59.7454	79.6578	17.181	21.8126	20.2271	218.115	113.977	7	4.1	5.36	6.47	4.5
1767	8	54.0178	73.9274	19.2034	21.5614	23.1189	197.702	102.575	6.2	3.79	6.38	7.38	4.9
1768	5	40.1944	60.2574	22.0642	24.4022	24.6275	120.397	74.956	6.4	4.61	7.24	5.17	3.8
1769	21	42.5353	61.2895	20.6795	23.0825	23.2789	116.32	78.469	8.2	4.32	10.08	5.44	6.2
1770	21	46.319	65.8453	21.8591	24.8539	28.0799	125.674	82.712	6	4.1	3.81	5.59	4.9
1771	2	43.5647	63.6222	23.5067	25.9873	22.6072	148.474	81.341	6.4	4.34	4.99	5.31	4.6
1772	3	40.1834	60.2218	26.0269	28.5199	32.3115	191.244	107.158	6.2	4.23	16.17	5.49	4.4
1773	13	54.5216	74.2888	20.1536	27.9248	24.4661	122.18	63.89	5.5	3.62	8.33	5.6	5.2
1774	13	44.564	64.334	25.3447	25.8937	27.0512	162.669	85.694	5.6	3.27	6.6	5.7	6
1775	24	44.5749	64.0383	20.8614	23.716	29.2521	180.986	103.097	6.2	3.97	7.44	4.84	4.5
1776	16	46.9925	66.4969	18.8339	21.4167	22.6304	126.5	70	6.6	4.33	12.03	4.36	1.2
1777	3	46.0999	66.1383	20.9592	23.1481	24.7759	143.396	96.622	7.7	5.72	5.42	4.94	4
1778	24	47.8001	67.2663	21.8191	30.5721	33.4772	140.302	86.139
1779	3	43.9562	63.9836	23.3269	23.4118	24.4511	140.408	81.584	6.7	4.7	6.97	4.69	3.8
1780	19	43.6632	63.8412	21.7841	26.7724	31.6128	133.157	87.278	5.3	3.64	6.96	5.73	5.4
1781	5	42.1027	62.1383	24.0582	25.9295	28.9351	128.813	78.879	6.3	3.95	10.37	5.26	5
1782	14	42.2231	61.4593	27.6671	29.8496	33.7189	115.801	81.633	7.1	4.64	12.22	5.05	5.7
1783	21	51.3566	70.8857	23.9139	25.388	26.847	144.77	80.221	6.6	4.97	4.58	5.21	5.2
1784	17	46.3244	66.0014	20.2231	22.6116	20.9585	136.424	88.416	8.9	5.63	3.32	5.44	4.3
1785	12	46.1821	65.9767	22.772	27.9687	31.0834	126.03	87.967	7.5	4.96	19.18	5.84	6.3
1786	7	41.5086	61.9357	20.2076	19.9169	24.9697	148.5	85	7.6	5.31	8.09	5.57	2.5
1787	13	46.1629	65.9384	18.8767	32.461	36.0213	111.794	70.573	5.8	3.15	67.7	5.5	5
1788	18	47.0965	66.7789	21.4585	27.2335	27.5318	144.862	73.441	7.1	5.05	3.88	5.81	4.3
1789	20	47.9808	67.4853	23.3305	25.7452	26.5574	194.174	87.549	4.7	3.01	4.51	5.62	4.5
1790	13	57.6044	77.358	23.0035	26.7885	27.2983	150.881	92.793	5.6	3.68	12.49	5.21	4.7
1791	17	48.8542	68.5311	15.1553	19.7652	19.7801	140.127	75.798	6.1	3.56	3.34	5.69	4.4
1792	3	41.3142	61.3607	17.9553	24.0015	27.7728	131.75	90.583	7	5.21	14.88	5.82	4.4
1793	4	55.9562	75.9973	21.768	32.3659	35.1971	189.26	114.464	7.8	5.51	5.18	4.94	4.8
1794	5	49.9411	69.9877	19.6994	22.4001	26.3603	142.133	87.277	7.2	5.07	12.7	6.57	4.4
1795	16	49.2649	68.8871	22.6098	24.8016	26.138	152.672	85.41	5	2.51	2.68	4.98	4.7
1796	5	39.5893	59.6359	24.4785	26.6193	26.9964	134.933	88.047	6.4	4.63	10.82	5.71	4.7
1797	2	51.0801	71.1211	21.0326	25.8511	27.7116	187.215	114.386	5.4	3.73	16.86	5.49	5
1798	13	44.3833	64.1506	18.5716	27.433	30.7321	173.189	90.093	4.1	1.64	11.02	7.78	5.8
1799	3	53.1663	73.1855	18.2385	21.0225	21.4422	123.558	81.69	6	3.92	8.7	5.2	4.7
1800	17	48.4654	68.1369	17.3711	22.317	25.0607	133.956	88.286	5.3	3.05	13.77	5.48	5.4
1801	14	50.9459	70.1821	25.6506	31.3777	31.9936	93.655	64.122	6.6	4.37	13.88	5.41	6.1
1802	15	55.3895	75.2279	25.6734	33.9426	27.6915	131.786	92.617	5.3	3.37	5.9	5.4	5.8
1803	2	42.4339	62.4805	21.0404	26.0146	26.7633	148.867	76.91	6.2	4.33	9.02	5.03	3.9
1804	8	44.3477	64.23	19.6883	21.2024	26.0902	126.046	72.381	6.2	4.14	7.51	5.33	4.2
1805	7	53.6482	74.0671	22.3397	26.1051	31.6556	151.278	110.308	6.4	3.81	7.54	5.87	4
1806	7	45.9713	66.3765	21.3781	26.3093	28.6574	162.812	86.003	6.1	3.69	9.17	6.46	4.6
1807	8	54.8802	74.7844	20.5556	23.2409	27.2458	164.416	96.673	4.3	2.46	15.3	6.62	4.7
1808	21	51.0335	70.5818	22.79	27.2664	26.9839	126.679	79.224	6.1	4.39	18.21	5.99	4.7
1809	24	57.9466	77.4346	22.3079	27.5281	24.0848	146.16	80.86	5	2.88	6.57	5.23	4.8
1810	5	42.1054	62.1465	20.7057	24.9649	29.6124	135.95	67.309	4.7	2.58	18.27	6.58	5.5
1811	3	40.3915	60.4326	23.2083	27.7776	30.456	183.629	104.968	6.5	4.52	11.06	5.08	5.2
1812	3	57.9904	78.0287	16.0511	24.6606	28.6118	167.486	94.055	7.8	6.08	14.12	5.07	4.5
1813	19	50.4367	70.6283	23.431	28.5354	26.308			5.6	3.51	4.74	5.25	5.1
1814	7	47.9863	68.4052	20.4723	22.8585	24.6119	160.977	85.997	7.4	4.79	6.16	5.52	5.5
1815	2	43.8303	63.8905	20.592	25.5419	31.5656	178.819	94.389	5.8	3.74	12.39	5.49	4.6
1816	12	44.2519	64.0438	20.3367	30.1097	32.3499	159.696	79.533	6.9		18.63	6.2	5.5
1817	22	58.2779	77.7495	17.5761	24.3214	25.9169	158.51	87.038	4.6	2.44	45	9.9	6.7
1818	13	44.0739	63.8248	32.0934	35.4152	36.618	119.105	74.031
1819	16	43.6277	63.2279	20.3626	24.2795	26.9511	128.275	79.194	4.4	2.39	18.02	5.12	5.4
1820	22	56.5613	76.0465	23.48	30.0452	24.6557	143.22	77.081	6	3.7	12	7.8	6.9
1821	14	47.2745	66.527	24.5435	29.7483	34.7312	113.754	82.146	4.9	1.82	10.67	5.56	4.9
1822	9	48.3888	68.2984	21.7523	25.0169	25.6831	116.191	79.04	5.3	4.08	9.78	16.77	6.3
1823	23	53.8344	73.295	20.1296	24.3664	27.0305	152.839	69.415	7.1	4.89	17.98	7.33	6.3
1824	4	41.3443	61.3881	20.5665	31.0566	41.3405	154.669	94.092	4.8	3.4	7.44	5.13	4.1
1825	2	41.4867	61.5441	20.4227	22.374	21.3302	105.716	67.421	5.8	2.78	6.18	5.22	4.8
1826	20	44.8186	64.3258	23.3952	27.1244	27.7278	141.986	81.289	5.9	4.03	7.49	5.98	4.8
1827	5	41.4346	61.4976	30.6484	27.2527	28.5703	135.056	84.71	7.6	4.84	6.72	6.2	4.3
1828	17	54.768	74.4257	23.0873	33.355	33.4566	153.126	78.7	5.3	3.24	9.5	16.7	8.5
1829	21	52.8405	72.3669	23.196	30.6589	34.8049	161.354	99.653	6	4	16.26	7.83	6.5
1830	4	55.0992	75.1622	28.7165	26.8188	23.4221	129.289	77.476	5.6	3.66	30.1	15	8.5
1831	23	59.0554	78.538	22.0021	25.7568	21.5546	162.174	90.28	5.4	3.4	9.4	13.6	7.6
1832	14	59.1951	78.4558	18.2473	26.5334	26.1094	137.287	78.039	6.9	4.53	4.57	5.17	5
1833	18	57.3333	76.2437	19.5781	24.2584	24.6877	172.462	80.87	8.1	5.81	9	6.81	5.1
1834	18	55.3073	74.9706	24.4425	25.9606	25.0901	129.664	69.671	6.7	3.62	7.14	5.79	4.2
1835	19	46.0616	66.256	23.8534	23.1362	26.5536	158.991	99.754	6.4	4.54	10.7	5.3	4.7
1836	20	44.8515	64.3504	20.3607	24.5732	29.8673	145.999	97.15	6.6	4.28	26.5	7	8
1837	23	56.1068	75.5729	22.2261	26.2858	23.7228	98.172	69.066	5.3	3.49	11.41	5.31	4.6
1838	23	50.4641	69.9329	20.2224	24.3887	29.654	130.964	78.478	7	4.58	14	5.92	4.6
1839	20	52.1478	71.6742	24.899	35.5922	32.667	190.146	96.245
1840	16	49.1609	68.7803	23.8714	24.8292	27.2471	170.852	79.947	5.4	3.51	8.72	5.66	5
1841	12	47.8877	67.7016	26.2324	28.4155	28.2924	97.814	76.649	4.3	2.23	41.92	6.22	3.6
1842	22	49.1006	68.5886	22.499	24.8588	21.7768			5.5	3.81	27.6	19.8	11.4
1843	3	45.473	65.4894	21.4877	24.634	27.8293	141.97	87.82	9	6.85	9.81	5.14	5
1844	12	54.0917	73.9055	20.6742	32.3817	31.1036	116.56	74.742	7.5	5.1	24.6	6.43	6.3
1845	23	48.898	68.3641	23.3402	29.9691	29.6164	134.39	80.413	5.1	2.66	8.6	5.7	4.5
1846	4	58.0808	78.1301	26.3294	29.8665	31.9664	125.277	71.08	7.4	5.32	7.12	5.34	5.1
1847	17	49.7303	69.3908	22.5746	23.4809	23.7718	195.174	101.742	4.4	2.5	4.89	5.68	3.7
1848	4	56.7365	76.8022	18.1531	23.6531	25.978	162.929	81.328	6	3.76	7.97	5.52	4.8
1849	14	41.3169	60.5585	17.3489	26.897	26.9095	132.072	84.355	5.9	3.78	17.1	8.5	8.1
1850	17	56.334	76.0109	19.8333	25.9648	25.1207	213.189	104.794	7.3	4.51	12.86	15.64	9.6
1851	10	58.7269	78.5544	19.8024	23.2682	25.8698	184.43	106.459	6.9	4.34	9.07	5.38	5.9
1852	7	42.3901	62.8118	21.1511	21.1148	23.6357	144.227	88.979	6.7	4.67	7.08	6.4	4.6
1853	24	50.475	69.9384	19.9926	21.4378	27.3026	175.865	86.419	5.5	2.92	7.59	5.14	5.1
1854	17	50.6283	70.2834	21.3447	26.98	27.1728	143.301	93.274	6.9	4.87	10.98	6.1	4.1
1855	18	53.5414	73.2211	25.1883	27.9683	31.4021	142.588	71.336	4.7	2.61	28.98	5.83	4.8
1856	7	47.9261	68.3258	22.9973	28.5061	31.2875	138.768	79.614	5.5	3.69	14.43	6.19	3.5
1857	8	45.473	65.3854	20.5233	26.8418	33.4982	162.921	85.27	8	5.66	20.23	5.59	4.9
1858	6	47.614	67.6715	20.8387	23.5112	25.3722	135.959	78.766	5.7	3.78	6.7	5.66	4.9
1859	2	38.6174	58.6585	21.5225	24.4567	28.7827	172.5	97	5.6	3.86	5.69	5.67	5
1860	19	52.1177	72.2957	22.6704	29.7169	28.0181	164.804	90.789	5.3	3.42	4.44	5.85	4.9
1861	1	56.1697	76.2327	22.555	28.4976	29.3772	112	80.5	5	2.79	10.16	6.48	5.6
1862	12	55.8083	75.603	17.3131	26.4	25.1791	127.542	78.192	4.3	2.09	9.42	5.76	4.9
1863	6	58.8857	78.9514	25.6788	26.1313	27.3396	157.993	78.766	4.7	2.67	9.34	6.79	5.6
1864	8	59.9151	79.8056	21.6744	23.4532	25.4872	146.539	67.891	4.5	2.27	4.35	6.23	5.1
1865	15	50.4504	70.2779	19.5779	23.7192	23.68	128.549	64.899	4.3	2.53	10.76	6.07	5
1866	20	51.0856	70.6092	20.2319	26.5731	28.0181	162.226	92.001	4.9	3.3	10.45	5.89	4.5
1867	3	49.1225	69.1636	21.7695	22.2921	24.4908	100.357	57.872	5.2	2.95	5.11	4.52	4.3
1868	3	42.5955	62.6201	29.8366	26.3142	32.3807	155.042	96.119	8.9	6.12	8.29	6.68	5.4
1869	3	41.6509	61.6701	22.4109	25.6309	28.042	153.426	96.134	6.3	3.63	5.01	4.93	5.1
1870	2	42.1164	62.1739	22.7482	25.3274	27.7562	100.173	70.665	6.9	4.99	12.5	4.92	4.8
1871	13	46.0096	65.7604	19.7368	26.6505	26.9678	140.227	83.429	6.2	4.13	8.54	5.47	4.8
1872	8	52.2601	72.1533	21.2843	28.9757	31.1772	160.429	82.792	4.9	2.85	16.15	5.24	4.4
1873	16	48.4572	68.0739	20.254	25.0377	26.5855	163.112	86.712	5.1	2.89	10.79	5.42	4.6
1874	24	50.4476	69.9329	23.2735	23.8274	21.2571	131.749	83.853	5	3.43	4.19	5.24	4.9
1875	7	48.4928	68.8953	22.0126	22.3462	24.839	147.675	92.956	7.3	5.08	6.96	5.83	5.2
1876	12	48.1342	67.9398	24.4121	28.5052	28.7359	152.426	89.594	7.3	4.91	12.97	5.97	5.6
1877	21	50.9979	70.5435	22.2255	25.9629	25.5361	183.394	68.25	7		6.86	10.16	6.9
1878	12	40.8925	60.6899	23.3083	24.8842	23.1511	109.614	79.112	6.3	4.48	6.99	5.34	3.9
1879	20	40.7556	60.2656	22.0793	26.6486	27.3017	141.478	85.16	5.5	3.94	22.9	7.7	6.1
1880	21	56.8734	76.4216	19.7997	24.2754	25.1147	108.167	66.71	4.1	2.34	7.32	5.31	5
1881	3	42.8063	62.8474	21.2648	22.9579	28.9881	187.907	96.587	6	4.04	7.92	5.85	4.4
1882	4	44.2026	64.2491	22.6214	26.138	38.0529	144	94	6.4	4.33	24.2	7.2	6.9
1883	6	49.7248	69.7906	25.0323	26.7807	26.4631	135.735	74.645	6.3	4.48	5.8	12.3	4.8
1884	20	53.5797	73.0869	19.8017	27.1074	31.5152	180.696	96.452	5.2	2.78	19.78	6.22	5.5
1885	17	45.1663	64.8487	21.0611	29.57	28.8289	129.117	81.902	5.4	3.07	9.5	6.96	4.8
1886	20	42.0643	61.5907	20.2541	24.2072	24.9449	120.621	68.531	6.7	4.36	5.24	5.78	5.4
1887	24	44.4956	63.9644	23.8183	26.0021	29.3868	167.67	98.548	7.3	4.79	14.73	4.93	4.8
1888	9	52.2628	72.1506	22.366	24.3119	24.8607	96.411	59.987	3.8	2.16	2.84	4.63	4.7
1889	16	54.9076	74.5243	22.3761	21.534	29.6442	141.862	72.499	5.7	3.44	7.62	6.21	5.2
1890	21	50.0753	69.6044	21.7075	26.0936	28.8133	107.225	71.57	6.6	4.13	3.77	4.8	4.4
1891	4	52.1533	72.2108	24.7976	26.7901	27.4715	159.522	77.476	4.6	2.94	3.04	4.93	4.9
1892	17	47.8193	67.4798	20.2576	28.6933	35.2785	146.632	71.219	6	3.85	41.05	6.29	4.3
1893	5	40.909	60.9665	20.6238	21.4527	23.5561	144.155	80.603	6.6	4.81	1.75	6.37	4.6
1894	13	43.0883	62.8611	18.8404	22.2471	23.3837	201.7	98.824
1895	18	44.7639	64.4189	19.5765	26.0209	30.673	122.263	76.638	6.5	4.4	12.85	5.75	4.1
1896	15	55.4689	75.3155	21.5159	23.4092	23.207	164.49	86.893	5.7	3.23	4.12	5.08
1897	22	55.6687	75.1376	22.5136	27.0554	29.4107	198.472	94.585	7.6	5.48	9.69	8.83	6.2
1898	17	45.1417	64.8734	23.5106	24.1171	23.9423	192.265	103.651	5.7	3.88	4.35	4.95	3
1899	14	42.3737	61.6153	24.9546	24.4637	24.9774	130.349	87.57	6	3.68	4.38	5.46	5.1
1900	13	43.5975	63.3703	21.4951	21.6044	24.7284	119.781	85.088	6.3	4.33	6.15	5.02	4.4
1901	5	49.6071	69.9302	19.3998	22.5629	24.9779	135.572	72.384	6.8	4.72	6.48	5.94	4.8
1902	22	53.4784	72.9473	25.0879	25.3186	26.1255	183.491	96.722	7	4.99	6.07	5.69	5.1
1903	17	49.4647	69.1198	19.0206	22.0039	26.4786	149.687	73.356	5.3	3.15	7.5	6.3	5.4
1904	2	49.7495	69.807	20.1549	22.4024	22.3715	180.342	79.407	4.6	2.33	8.33	5.69	4.6
1905	13	41.6318	61.4018	23.7262	25.2923	33.219	174.434	111.239			54.08	5.75	5.4
1906	3	45.6674	65.7057	18.3447	21.7265	24.9438	137	93	8.3	5.91	5.35	5.38	5.4
1907	18	59.8467	79.5236	19.112	27.8002	29.652	138.053	80.619	7.4	4.87	13.18	6.08	4.9
1908	7	52.8515	73.2567	28.019	31.8386	29.8204	150.27	84.263	6.4	4.06	26.71	7.25	5.1
1909	20	52.4244	71.9452	15.8771	24.8675	25.6532	146.751	82.108	5.6	3.51	3.58	5.65	4.2
1910	6	48.1725	68.23	27.5936	29.0296	31.8367	110.986	71.381	5.3	3.51	21.09	10.81	8.3
1911	9	59.3511	79.3183	20.9591	27.6953	27.7548	149.603	78.469	6.7	4.53	15.58	5.58	5.5
1912	16	49.0048	68.6215	17.9481	25.0277	30.5449	158.077	82.927	5.3	3.7	7.64	5.42	5.3
1913	10	47.9973	67.8275	21.8508	23.5983	23.4042	102.616	73.502	7.1	4.19	4.38	5.67	5.1
1914	5	48.0383	68.0958	21.4629	25.1531	29.1573	99.166	69.308	7	4.76	10.9	5.22	5.1
1915	14	58.601	77.8563	24.5916	28.2011	31.0551	194.071	102.682	7.5	5.16	19.79	5.14	5.4
1916	17	43.1732	62.5763	16.8525	19.4134	19.3284	120.531	79.667	6	3.96	6.03	5.25	3.9
1917	8	45.744	66.412	19.0266	21.8436	23.8603	109.707	73.264	6.2	3.99	8.9	5.89	4.2
1918	10	57.0842	76.9117	21.4042	21.6633	19.7356	184.84	84.776	5.7	2.75	3.83	4.81	5.6
1919	24	45.8946	65.3744	26.5541	25.9846	26.8362	144.623	81.366	6.8	4.74	5.13	4.81	5.2
1920	18	45.8919	65.566	25.8624	26.917	30.1973	127.197	73.154	6.4	4.31	3.05	6.64	4.3
1921	21	43.5017	63.0226	24.5731	26.4176	27.3181	167	113	4.8	3.11	15.38	5.71	4
1922	17	58.0999	77.7632	24.1653	27.3385	27.9717	128.116	71.219	6.3	4.04	8.04	7.18	5.4
1923	8	60.0438	79.9507	18.1902	20.6374	21.081	141.373	75.289
1924	2	39.1485	59.1841	17.2622	27.1224	32.9884	162.564	97.096			5.66		4.6
1925	22	54.1602	73.6318	22.1128	23.0109	24.5055	183.491	73.549	6.5	4.44	4.68	6.29	4.9
1926	13	46.4805	66.2286	21.9768	24.9455	26.9528	152.621	81.939	7.3	4.83	11.71	6.12	4.4
1927	21	43.4305	62.9514	25.5138	26.0558	30.4714	160.366	89.289	7.9	5.53	5.2	5.68	4.6
1928	6	55.0609	75.1184	18.3101	20.9226	23.808	135.707	81.668	6.6	4.24	8.31	5.58	5.3
1929	11	42.6119	63.4716	19.9323	24.2084	28.1143	157.825	97.864	5.3	3.48	6.03	9.31	5.3
1930	18	45.4784	65.1581	27.0357	26.6627	29.5159	168.298	91.671	4.7	2.55		5.58	4.4
1931	7	49.0431	69.4456	21.0089	25.0989	27.74	141.272	81.58	5.3	3.57	8.12	5.85	4.8
1932	5	38.5681	58.6064	20.8311	23.9718	26.0706	113.017	66.992	5.8	3.96	3.46	5.41	5.2
1933	21	54.2313	73.7604	21.3353	24.1911	24.1439	141.431	80.052	5.6	3.44	4.27	5.33	4.7
1934	18	42.8282	62.4805	19.5559	24.7721	26.381	149.895	93.06	6.6	4.26	7.12	5.65	4.4
1935	4	44.1369	64.1971	17.6574	21.5773	23.3267	167.948	93.471	6.9	4.93	5.95	4.93	4.7
1936	8	43.8522	63.7536	21.32	20.0924	23.0814	134.575	79.872	6	4.25	4.45	5.35	5
1937	20	41.2211	60.7447	21.7821	31.3402	35.0436	168.071	100.124	6.9	4.39	10.9	6.06	4.8
1938	24	48.9254	68.397	21.2719	27.9503	27.2091	145.135	73.28	6	4.05	5.78	5.04	5.7
1939	2	53.5195	73.566	21.1346	25.4141	26.7046	166.127	77.909	5.5	3.39	9.82	5.86	4.7
1940	18	53.9849	73.6454	24.6654	31.2664	33.0412	118.231	73.441	5.8	3.96	11.38	6.17	4.2
1941	24	42.3436	60.0329	26.5493	28.8018	28.6678	163.849	107.138	3.5	1.7		5.69
1942	24	53.4565	72.9254	20.4848	28.4712	33.4913	148.72	93.495
1943	18	52.4326	72.1123	24.5534	26.8541	26.0933	113.97	73.441	4.5	2.81	6.69	5.11	4.8
1944	12	44.0137	64.0931	21.3966	21.4711	21.4409	160.042	99.314	4.9	3.09	3.98	4.95	4.6
1945	6	49.2156	69.2539	23.8183	25.478	24.4913	88.462	64.489	5.3	3.67	13.38	5.3	4.6
1946	16	46.3491	65.974	23.6615	23.9196	23.854	180.679	84.417	7.9	5.18	4.44	5.02	5.2
1947	8	44.3806	64.2847	19.914	27.0463	32.1326	169.034	90.953	7.5	4.76	9.13	8.54	5.3
1948	3	39.8166	59.8385	21.8759	24.6585	24.4702	112.003	84.041	5.6	3.68	4.82	4.91	3.9
1949	13	42.5188	62.2779	21.9542	26.5956	29.4097	126.792	80.623	5.8	3.57	6.04	5.99	4.9
1950	4	54.2396	74.2861	19.5583	23.7465	23.1144	169.872	72.614	4.9	3.6	9.64	5.1	4.8
1951	1	45.2895	65.3333	20.0526	22.5076	23.4948	106.566	68.179	5.9	3.94	6.92	5.5
1952	15	41.8097	60.7803	21.1463	23.0171	26.2696	148.502	87.808	6.1	3.21	6.34	5.98	3.7
1953	10	49.2895	69.0979	24.1161	28.1532	31.9529	153.768	85.263	7.2	5.15	14.02	5.59	5.5
1954	5	54.3491	74.0068	26.0692	25.8333	24.9021	138	73	4.1	2.45	10.95	4.8	4.6
1955	7	53.0294	73.4511	22.6008	20.7641	22.8507	118.731	86.003	5.5	3.1	6.43	5.87	4.3
1956	12	46.2067	66.0151	19.239	23.3712	26.1111	141.147	82.308	5.8	3.87	6.59	4.89	5.9
1957	4	50.1793	70.2396	22.6131	22.7456	24.3361	171.925	90.146	5.5	3.86	10.87	6.17	4.9
1958	18	44.909	64.564	23.5333	25.1392	26.1936	152.855	90.572	6.1	4.39	3.55	5.56	4.4
1959	8	46.5106	66.423	23.7087	25.9249	29.8673	159.002	91.354	9.5	7.09	53.95	5.94	5.3
1960	14	40.8761	60.1068	23.7593	21.9886	22.9847	96.361	65.203	6.2	3.95	1.72	4.85	5.7
1961	14	56.9802	76.2108	21.2648	29.3924	29.1177	163.573	95.226	5.7	3.28	7.12	5.9	4.5
1962	10	40.271	60.0849	36.6148	22.4901	27.0917	122.204	81.365	4.3	2.55	7.68	5.25	4.8
1963	2	42.768	62.8309	21.9984	25.4388	25.9578	154.35	89.17	8.5	6.62	3.91	5.02	4.5
1964	5	50.8172	70.8775	19.9339	21.2838	22.4718	157.085	85.328	7.7	5.79	5.19	5.78	5.3
1965	22	53.4565	72.9391	19.5273	26.0494	27.0264	159.317	100.648	4.3	2.67	13.27	4.94	4.8
1966	8	48.1725	68.0794	21.4472	20.7411	25.553	121.255	71.247	6.5	4.33	5.49	6.35	4.6
1967	3	42.2861	62.3217	23.3006	27.1609	26.0823	132.257	76.995	9.1	6.93	10.52	4.87	4.8
1968	21	58.152	77.6728	18.8525	25.6695	27.1669	135.29	80.052	6.4	4.53	21.04	5.31	4.9
1969	24	43.7509	63.2334	20.8385	28.1321	30.0061	126.185	77.323	5.4	3.22	7.08	6.03	9.6
1970	22	60.2272	79.707	16.5598	26.0658	25.9945	142.732	79.536	6.3	4.29	3.6	5.47	5.6
1971	8	44.4572	64.3641	20.304	25.42	24.4247	135.84	85.9	5.5	3.06	5.66	6.5	4.8
1972	20	40.8323	60.3532	21.465	20.6371	19.131	151.743	94.474	5.8	3.47	3.32	4.89	4.6
1973	17	53.7714	73.4264	20.5685	21.4876	24.0818	132.985	80.158	5.9	3.64	4.69	5.37	5.4
1974	17	54.2423	73.9247	22.823	27.9225	27.783	158.142	74.78	5.6	3.74	8.58	7.42	5.1
1975	21	58.0561	77.5825	23.7537	18.0828	22.7548	114.308	71.329
1976	13	53.6509	72.9829	22.9202	23.3242	27.6727	163	90	5.9	3.02	11.67	6.19	4.2
1977	24	54.3737	73.8563	18.3428	18.6321	17.0269	115.43	70.753	7	4.61	1.7	4.8	4.7
1978	2	42.3655	62.4093	24.6138	30.673	32.6376	103.685	72.415	5.2	3.58	9.59	5.68	4
1979	23	48.898	68.3833	21.3011	25.0327	26.6832	114.545	64.133	4	2.46	5.13	7.11	7.2
1980	9	44.6927	64.5859	20.8801	27.8326	31.311	177.798	91.162	5.4	3.64	27.01	5.3	5.2
1981	12	58.7242	78.5188	19.409	20.601	23.7698	148.705	88.481	6.6	4.48	8.65	5.75	6.5
1982	17	51.4278	71.1047	21.1223	24.8616	23.0944	179.16	117.003	6.7	4.36	4.09	5.84	5.2
1983	10	57.3443	77.1526	23.4471	25.9666	25.6622	160.312	93.022	4.2	1.39	8.1	5.34	6.2
1984	18	47.4634	67.1266	18.6353	22.2585	22.1853	158.776	74.647	5.9	4.15	7.64	6.31	4.6
1985	1	45.7796	65.7823	21.7784	23.2853	22.6154	146.313	89.197	6.1	3.98	14.47	5.12	3.7
1986	6	45.5688	65.6263	21.3547	23.6134	21.8143	164.359	87.627	6.4	4.02	3.76	5.31	4.4
1987	17	58.5681	78.2259	21.8424	25.8501	24.0319	151.637	84.955	3.2	1.98	4.94	5.83	4.9
1988	7	57.7851	78.2067	19.5082	24.253	27.9585	156.543	85.003	7.1	4.56	44.1	16.1	7.2
1989	3	41.2868	61.3142	25.968	23.9075	28.1932	102.585	73.041	5	3.23	5.57	4.84	4.6
1990	3	56.6434	76.6626	20.5301	23.01	20.5419	160.261	86.015	8.8	6.52	7.73	5.37	5.3
1991	5	43.885	63.9261	20.9205	23.5011	26.1479	118.375	79.063	7	5.1	6.29	5.53	3.8
1992	15	56.3723	76.23	19.5973	21.9741	27.0968	198.25	101.462	7	4.93	10.49	4.51	4.5
1993	17	47.9754	67.6496	23.3807	24.3473	26.5523	173.786	89.295	6.7	4.45	7.36	5.71	4.9
1994	21	43.9644	63.4935	23.2727	26.8408	29.1284	127.182	80.221	6.8	5.21	19.61	6.36	5
1995	14	56.961	76.2218	27.1795	30.6093	33.906	160.819	83.686	6.7	1.96	20.9	5.7	4.8
1996	24	44.8652	64.3368	24.5253	31.8233	36.9441	137.453	85.914	5.1	2.94	21.91	5.63	5.4
1997	22	59.269	78.7351	17.5693	26.4593	27.3955	184.126	105.653	4.5	2.78	24.03	6.91	4.2
1998	19	48.0739	68.271	21.4329	21.3959	24.4602	138.18	79.252	7.8	5.33	3.56	5.56	4.1
1999	17	53.8453	73.5222	17.5815	24.789	26.6171	138.389	76.757	6.9	3.62	8.59	5.64	4.3
[truncated: 1,465 more rows]
